# Supplementary material for: Phylo-Spec: a phylogeny-fusion deep learning model advances microbiome status identification
Source: mSystems. 2025 Nov 24;10(12):e01453-25. doi: 10.1128/msystems.01453-25 (PMC12710343; doi:10.1128/msystems.01453-25)
Supplement: Data sheets S1 to S11 — Source data for all figures. [file msystems.01453-25-s0002.xlsx]

## Sheet: Datasheet 1
Datasheet 1. Source data of Synethetic Dataset 1
						--------------------PCoA--------------------																			--------------------AUC--------------------
			Bray-Curtis			Jensne-Shannoon			Meta-Storms			UniFrac					Phylo-Spec				RF				PM-CNN				DeepPhylo				CNN				MetaDR
SampleID	Group		PC1	PC2		PC1	PC2		PC1	PC2		PC1	PC2			SampleID	Fold	True Label	Pred Score		Fold	True Label	Pred Score		Fold	True Label	Pred Score		Fold	True Label	Pred Score		Fold	True Label	Pred Score		Fold	True Label	Predicted Probability
Group_S1_S3_1	Group_S1_S3		-0.196734	-0.0974095		-0.173588	-0.109424		-0.0232783	0.0202349		-0.0311295	-0.106394			Group_S1_S3_1	1	Group_S1_S3	0.366194		1	1	0.560617		1	1	0.571552		1	0	0.23003		1	1	0.49999		1	1	0.577217
Group_S1_S3_2	Group_S1_S3		-0.108321	-0.0706545		-0.106946	-0.126298		-0.0279056	0.0507929		-0.0753981	-0.0136077			Group_S1_S3_2	1	Group_S1_S3	0.440709		1	1	0.474038		1	1	0.71575		1	0	0.403813		1	1	0.499896		1	1	0.987268
Group_S1_S3_3	Group_S1_S3		-0.125696	-0.0137918		-0.124283	-0.103417		-0.0455292	0.0215553		-0.125897	0.0694044			Group_S1_S3_3	1	Group_S1_S3	0.481399		1	1	0.526497		1	1	0.41129		1	0	0.187475		1	1	0.49994		1	1	0.783915
Group_S1_S3_4	Group_S1_S3		-0.0858316	0.0846662		-0.0931075	0.114185		-0.0310569	-0.0236922		-0.0954699	0.0351334			Group_S1_S3_4	1	Group_S1_S3	0.344626		1	1	0.653923		1	1	0.695487		1	0	0.327523		1	1	0.499367		1	1	0.999758
Group_S1_S3_5	Group_S1_S3		0.0849242	-0.00122804		0.126721	0.0413604		-0.065841	-0.0278197		-0.112189	0.0344026			Group_S1_S3_5	1	Group_S1_S3	0.422109		1	1	0.529079		1	1	0.579506		1	0	0.0845623		1	1	0.497993		1	1	0.513564
Group_S1_S3_6	Group_S1_S3		-0.0031691	-0.110894		0.0209012	-0.0523558		-0.00213896	0.0114363		-0.000390312	-0.096196			Group_S1_S3_6	1	Group_S1_S3	0.405221		1	1	0.526353		1	1	0.662529		1	0	0.6597		1	1	0.497466		1	1	0.939428
Group_S1_S3_7	Group_S1_S3		0.0105177	-0.0648629		-0.0142308	-0.0728207		-0.0365164	-0.0189899		-0.0657216	-0.00651345			Group_S1_S3_7	1	Group_S1_S3	0.427689		1	1	0.587656		1	1	0.469055		1	0	0.0267098		1	1	0.498256		1	1	0.870127
Group_S1_S3_8	Group_S1_S3		0.184385	-0.0775765		0.200028	-0.0482582		-0.0885849	-0.0684422		-0.135307	-0.0304589			Group_S1_S3_8	1	Group_S1_S3	0.376409		1	1	0.619777		1	1	0.695314		1	0	0.024131		1	1	0.499102		1	1	0.999465
Group_S1_S3_9	Group_S1_S3		0.0247214	-0.0342008		0.0386252	0.0332354		-0.0715723	-0.0131586		-0.119613	0.0826622			Group_S1_S3_9	1	Group_S1_S3	0.310597		1	1	0.553601		1	1	0.67846		1	0	0.22472		1	1	0.498167		1	1	0.980876
Group_S1_S3_10	Group_S1_S3		-0.126848	0.00538961		-0.102279	0.0691275		-0.0504734	0.00482753		-0.0931079	-0.0135449			Group_S1_S3_10	1	Group_S1_S3	0.408217		1	1	0.493692		1	1	0.630444		1	0	0.345171		1	1	0.497266		1	1	0.474519
Group_S1_S3_11	Group_S1_S3		-0.0836465	-0.0991317		-0.0445301	-0.05347		-0.0778384	-0.0289524		-0.10456	-0.11013			Group_S1_S3_11	1	Group_S1_S3	0.420311		1	1	0.566608		1	1	0.684059		1	0	0.363151		1	1	0.499237		1	1	0.996623
Group_S1_S3_12	Group_S1_S3		0.120049	0.0129821		0.115524	0.0355372		-0.0626942	-0.0401531		-0.134269	0.0490661			Group_S1_S3_12	1	Group_S1_S3	0.322493		1	1	0.554441		1	1	0.70082		1	0	0.488173		1	1	0.49798		1	1	0.997301
Group_S1_S3_13	Group_S1_S3		-0.0991117	-0.0753896		-0.0929981	0.027069		-0.0808109	-0.0102752		-0.146903	-0.015229			Group_S1_S3_13	1	Group_S1_S3	0.35168		1	1	0.592672		1	1	0.623543		1	0	0.0570975		1	1	0.499799		1	1	0.996938
Group_S1_S3_14	Group_S1_S3		-0.183324	-0.106263		-0.139422	-0.0730956		-0.0640196	0.0109363		-0.120652	-0.00431722			Group_S1_S3_14	1	Group_S1_S3	0.56154		1	1	0.427706		1	1	0.284174		1	0	0.587393		1	1	0.499666		1	1	0.545974
Group_S1_S3_15	Group_S1_S3		0.0382024	-0.0756365		0.0428207	-0.0535113		-0.0681614	-0.0487389		-0.0932805	-0.00949239			Group_S1_S3_15	1	Group_S1_S3	0.318532		1	1	0.670144		1	1	0.700115		1	0	0.418229		1	1	0.498638		1	1	0.999937
Group_S1_S3_16	Group_S1_S3		-0.0399575	0.0168004		-0.0487231	0.105444		-0.0439144	0.00356735		-0.0805696	0.0748651			Group_S1_S3_16	1	Group_S1_S3	0.358107		1	1	0.485222		1	1	0.380937		1	0	0.940253		1	1	0.498614		1	1	0.0028028
Group_S1_S3_17	Group_S1_S3		0.103704	0.0830886		0.103664	0.0342868		-0.033095	-0.0277242		-0.0673896	-0.0116261			Group_S1_S3_17	1	Group_S1_S3	0.545377		1	0	0.523421		1	0	0.402564		1	1	0.597643		1	0	0.498809		1	0	0.00610358
Group_S1_S3_18	Group_S1_S3		0.0367275	-0.00903224		0.0521635	0.0180205		-0.0722836	-0.0321312		-0.131123	0.0652909			Group_S1_S3_18	1	Group_S1_S3	0.617873		1	0	0.462625		1	0	0.422664		1	1	0.262669		1	0	0.49676		1	0	0.13795
Group_S1_S3_19	Group_S1_S3		-0.0570152	0.155734		-0.106823	0.142248		-0.0125704	0.00366152		-0.041085	0.0732313			Group_S1_S3_19	1	Group_S1_S3	0.555727		1	0	0.375255		1	0	0.357506		1	1	0.150512		1	0	0.499052		1	0	0.000459906
Group_S1_S3_20	Group_S1_S3		-0.0959109	-0.0268793		-0.0953144	-0.0110491		-0.00139275	0.0439721		0.0141023	-0.0608959			Group_S1_S3_20	1	Group_S1_S3	0.653427		1	0	0.35791		1	0	0.306835		1	1	0.550145		1	0	0.497564		1	0	0.000983559
Group_S1_S3_21	Group_S1_S3		0.181659	-0.0787169		0.148196	-0.0872904		-0.0519412	-0.0480191		-0.0913046	0.00562125			Group_S1_S3_21	1	Group_S1_S3	0.436782		1	0	0.538038		1	0	0.590916		1	1	0.916523		1	0	0.49962		1	0	0.722016
Group_S1_S3_22	Group_S1_S3		0.0214229	-0.0120323		-0.0103032	0.000389958		-0.0661349	-0.0126832		-0.116408	-0.0412735			Group_S1_S3_22	1	Group_S1_S3	0.60221		1	0	0.382966		1	0	0.280788		1	1	0.934393		1	0	0.498493		1	0	1.36525e-05
Group_S1_S3_23	Group_S1_S3		-0.0362257	0.0234722		-0.0494211	-0.0136306		-0.0447066	0.0257534		-0.0841652	0.0630575			Group_S1_S3_23	1	Group_S1_S3	0.732859		1	0	0.255069		1	0	0.277892		1	1	0.931629		1	0	0.498371		1	0	7.94406e-05
Group_S1_S3_24	Group_S1_S3		-0.0852084	-0.0652799		-0.0952374	-0.107168		-0.0728288	-0.00314706		-0.124268	-0.0537566			Group_S1_S3_24	1	Group_S1_S3	0.53037		1	0	0.445154		1	0	0.575223		1	1	0.307134		1	0	0.498286		1	0	0.492975
Group_S1_S3_25	Group_S1_S3		-0.00606993	-0.0428949		-0.0267282	-0.0233995		-0.0545129	0.0071696		-0.111532	0.0372699			Group_S1_S3_25	1	Group_S1_S3	0.588318		1	0	0.441898		1	0	0.331799		1	1	0.821239		1	0	0.498214		1	0	0.396386
Group_S1_S3_26	Group_S1_S3		0.156214	0.112464		0.153315	0.144286		-0.0158203	-0.0421436		-0.0536895	0.111542			Group_S1_S3_26	1	Group_S1_S3	0.522459		1	0	0.417938		1	0	0.47811		1	1	0.272873		1	0	0.501454		1	0	0.00256757
Group_S1_S3_27	Group_S1_S3		0.00841234	0.111636		0.0114511	0.122699		-0.133088	-0.044498		-0.212803	0.070262			Group_S1_S3_27	1	Group_S1_S3	0.479881		1	0	0.560685		1	0	0.529899		1	1	0.690434		1	0	0.496593		1	0	0.369827
Group_S1_S3_28	Group_S1_S3		-0.0857574	0.0824511		-0.0950667	0.0112168		-0.0676439	-0.0170342		-0.143225	0.0589994			Group_S1_S3_28	1	Group_S1_S3	0.457553		1	0	0.532421		1	0	0.352337		1	1	0.453428		1	0	0.499054		1	0	0.535095
Group_S1_S3_29	Group_S1_S3		-0.0911453	0.136372		-0.105357	0.157737		-0.0795306	-0.0127098		-0.140248	0.0643429			Group_S1_S3_29	1	Group_S1_S3	0.570075		1	0	0.45598		1	0	0.306111		1	1	0.957501		1	0	0.498113		1	0	0.0201934
Group_S1_S3_30	Group_S1_S3		0.00571864	-0.0776035		0.0423156	0.0406766		-0.0686397	-0.0275369		-0.153244	0.0171478			Group_S1_S3_30	1	Group_S1_S3	0.571548		1	0	0.439821		1	0	0.32375		1	1	0.974547		1	0	0.497766		1	0	0.00416866
Group_S1_S3_31	Group_S1_S3		0.0181069	0.0102821		0.0570718	-0.000621303		-0.0644386	0.00536054		-0.13371	0.0541577			Group_S1_S3_31	2	Group_S1_S3	0.360894		2	1	0.633427		2	1	0.650284		2	0	0.456812		2	1	0.489248		2	1	0.576313
Group_S1_S3_32	Group_S1_S3		-0.0771782	0.00625608		-0.0784114	-0.0517551		-0.0291921	0.0108625		-0.106592	0.0475596			Group_S1_S3_32	2	Group_S1_S3	0.309845		2	1	0.574565		2	1	0.691385		2	0	0.168099		2	1	0.488757		2	1	0.989961
Group_S1_S3_33	Group_S1_S3		-0.0583775	0.0784524		-0.0507982	0.0253433		-0.0162464	0.0500803		-0.0562849	0.0160014			Group_S1_S3_33	2	Group_S1_S3	0.407416		2	1	0.5516		2	1	0.696272		2	0	0.220052		2	1	0.489222		2	1	0.574957
Group_S1_S3_34	Group_S1_S3		0.0818323	-0.158778		0.118625	-0.153083		-0.032663	-0.037227		-0.0615723	0.0820498			Group_S1_S3_34	2	Group_S1_S3	0.504051		2	1	0.487723		2	1	0.64729		2	0	0.661916		2	1	0.489313		2	1	0.0315983
Group_S1_S3_35	Group_S1_S3		-0.00631765	0.146599		0.0173999	0.167299		-0.0877483	-0.0207329		-0.171017	0.126174			Group_S1_S3_35	2	Group_S1_S3	0.341779		2	1	0.627301		2	1	0.727596		2	0	0.042211		2	1	0.489111		2	1	0.999929
Group_S1_S3_36	Group_S1_S3		-0.110371	0.00695248		-0.12048	-0.0189752		-0.0726954	-0.00366799		-0.147038	-0.0164646			Group_S1_S3_36	2	Group_S1_S3	0.265467		2	1	0.565996		2	1	0.652892		2	0	0.128993		2	1	0.487695		2	1	0.869656
Group_S1_S3_37	Group_S1_S3		-0.118012	-0.104804		-0.068642	-0.128049		-0.0487683	0.0306217		-0.124648	0.0146368			Group_S1_S3_37	2	Group_S1_S3	0.447412		2	1	0.554532		2	1	0.672523		2	0	0.259479		2	1	0.48902		2	1	0.954867
Group_S1_S3_38	Group_S1_S3		0.0889546	-0.0354543		0.126246	-0.00577538		-0.0650355	-0.02742		-0.109267	0.0932154			Group_S1_S3_38	2	Group_S1_S3	0.417669		2	1	0.552205		2	1	0.717266		2	0	0.329078		2	1	0.489668		2	1	0.958889
Group_S1_S3_39	Group_S1_S3		-0.0165593	0.111289		0.0160491	0.109191		-0.0522149	0.0157832		-0.0998983	0.0469546			Group_S1_S3_39	2	Group_S1_S3	0.410115		2	1	0.638924		2	1	0.417959		2	0	0.0403539		2	1	0.489112		2	1	0.996919
Group_S1_S3_40	Group_S1_S3		-0.134558	-0.0377988		-0.0982701	-0.0832803		-0.0411897	-0.00363747		-0.080907	-0.0988362			Group_S1_S3_40	2	Group_S1_S3	0.327284		2	1	0.667576		2	1	0.723239		2	0	0.141061		2	1	0.488468		2	1	0.988269
Group_S1_S3_41	Group_S1_S3		-0.132477	-0.0456426		-0.115869	-0.0366967		-0.0263874	-0.017998		-0.0467284	-0.040896			Group_S1_S3_41	2	Group_S1_S3	0.345928		2	1	0.622144		2	1	0.711653		2	0	0.254449		2	1	0.488651		2	1	0.996201
Group_S1_S3_42	Group_S1_S3		-0.0422982	-0.0437464		-0.05915	-0.146628		-0.0639296	0.0227688		-0.11735	-0.0161398			Group_S1_S3_42	2	Group_S1_S3	0.347715		2	1	0.640947		2	1	0.686463		2	0	0.397042		2	1	0.489221		2	1	1
Group_S1_S3_43	Group_S1_S3		-0.00843169	-0.172433		-0.0029143	-0.200286		-0.0180672	0.00571721		-0.0125419	-0.0805107			Group_S1_S3_43	2	Group_S1_S3	0.416856		2	1	0.564526		2	1	0.674978		2	0	0.740922		2	1	0.488619		2	1	0.993098
Group_S1_S3_44	Group_S1_S3		-0.15649	-0.10217		-0.168149	-0.125373		-0.0313922	0.0516342		-0.0488375	-0.117548			Group_S1_S3_44	2	Group_S1_S3	0.45272		2	1	0.532294		2	1	0.703619		2	0	0.0321461		2	1	0.489453		2	1	0.668909
Group_S1_S3_45	Group_S1_S3		-0.106682	0.0203426		-0.0484504	0.148615		-0.0146371	0.00958228		-0.0486381	0.0882821			Group_S1_S3_45	2	Group_S1_S3	0.424785		2	1	0.609569		2	1	0.72359		2	0	0.433748		2	1	0.488694		2	1	0.999998
Group_S1_S3_46	Group_S1_S3		-0.0301849	-0.144215		-0.0517317	-0.0968606		-0.0408891	-0.0169046		-0.0927802	-0.0785813			Group_S1_S3_46	2	Group_S1_S3	0.405604		2	1	0.519039		2	1	0.698909		2	0	0.452173		2	1	0.489983		2	1	0.705494
Group_S1_S3_47	Group_S1_S3		-0.0331825	-0.166478		0.00229211	-0.196934		-0.106813	-0.0280945		-0.179764	-0.05489			Group_S1_S3_47	2	Group_S1_S3	0.564136		2	0	0.50086		2	0	0.543116		2	1	0.950842		2	0	0.48906		2	0	0.215017
Group_S1_S3_48	Group_S1_S3		0.0820865	-0.0577159		0.125735	-0.0224095		-0.00508647	-0.00908581		-0.0216799	0.0218578			Group_S1_S3_48	2	Group_S1_S3	0.564085		2	0	0.418191		2	0	0.405081		2	1	0.769377		2	0	0.488909		2	0	0.174809
Group_S1_S3_49	Group_S1_S3		-0.0623515	-0.16458		0.0167996	-0.141168		-0.0591968	0.0349428		-0.141965	0.0124292			Group_S1_S3_49	2	Group_S1_S3	0.556244		2	0	0.437573		2	0	0.377555		2	1	0.829804		2	0	0.489155		2	0	0.0291959
Group_S1_S3_50	Group_S1_S3		0.0115161	0.123285		-0.0509739	0.00571917		-0.00817584	0.00899712		-3.48652e-05	0.0202551			Group_S1_S3_50	2	Group_S1_S3	0.658418		2	0	0.351068		2	0	0.281176		2	1	0.961922		2	0	0.488222		2	0	0.000109942
Group_S1_S3_51	Group_S1_S3		-0.231556	-0.103031		-0.183041	-0.120761		-0.0725232	0.0479347		-0.116905	-0.0510353			Group_S1_S3_51	2	Group_S1_S3	0.731501		2	0	0.294009		2	0	0.287386		2	1	0.892254		2	0	0.487808		2	0	1.84608e-05
Group_S1_S3_52	Group_S1_S3		-0.0642883	0.0624085		-0.0459156	-0.00507105		-0.0805106	0.000224814		-0.120155	-0.0304462			Group_S1_S3_52	2	Group_S1_S3	0.749964		2	0	0.405876		2	0	0.274155		2	1	0.899769		2	0	0.48661		2	0	0.427571
Group_S1_S3_53	Group_S1_S3		-0.018095	-0.132558		-0.0244857	-0.146869		-0.0644998	-0.0136821		-0.111096	-0.070293			Group_S1_S3_53	2	Group_S1_S3	0.642885		2	0	0.385948		2	0	0.28934		2	1	0.688995		2	0	0.488087		2	0	0.000920428
Group_S1_S3_54	Group_S1_S3		-0.118653	-0.211478		-0.0754645	-0.183998		-0.0321547	0.0298881		-0.0644748	-0.0538994			Group_S1_S3_54	2	Group_S1_S3	0.714094		2	0	0.330264		2	0	0.282964		2	1	0.207516		2	0	0.488239		2	0	8.90847e-05
Group_S1_S3_55	Group_S1_S3		0.0207348	0.0269771		0.0185171	0.0707522		-0.0819561	-0.03039		-0.185083	0.0267834			Group_S1_S3_55	2	Group_S1_S3	0.561706		2	0	0.488675		2	0	0.342823		2	1	0.393759		2	0	0.488799		2	0	0.0166364
Group_S1_S3_56	Group_S1_S3		-0.0742473	-0.124049		-0.0171812	-0.0671248		-0.105278	0.00458667		-0.184783	0.0537565			Group_S1_S3_56	2	Group_S1_S3	0.551776		2	0	0.432118		2	0	0.273232		2	1	0.433573		2	0	0.488802		2	0	0.00258314
Group_S1_S3_57	Group_S1_S3		-0.00637445	-0.23954		0.0162479	-0.30894		-0.0246458	0.00542635		-0.000114876	-0.103365			Group_S1_S3_57	2	Group_S1_S3	0.625365		2	0	0.324174		2	0	0.405436		2	1	0.399517		2	0	0.488755		2	0	3.65785e-05
Group_S1_S3_58	Group_S1_S3		-0.135518	0.192198		-0.176555	0.114783		-0.0622945	0.0347552		-0.144766	-0.000239384			Group_S1_S3_58	2	Group_S1_S3	0.509457		2	0	0.521531		2	0	0.645895		2	1	0.838829		2	0	0.488976		2	0	0.455697
Group_S1_S3_59	Group_S1_S3		0.0871738	-0.0187687		0.0801539	-0.081057		-0.00903471	-0.0157493		-0.0158589	-0.0611624			Group_S1_S3_59	2	Group_S1_S3	0.600639		2	0	0.457456		2	0	0.493969		2	1	0.591659		2	0	0.488442		2	0	0.000132135
Group_S1_S3_60	Group_S1_S3		-0.0391504	-0.0807069		-0.0335253	-0.0965338		-0.0278506	0.0230138		-0.0734278	-0.0163431			Group_S1_S3_60	2	Group_S1_S3	0.507864		2	0	0.486462		2	0	0.437713		2	1	0.79119		2	0	0.489046		2	0	0.696605
Group_S1_S3_61	Group_S1_S3		-0.0772717	-0.0464016		-0.0541464	-0.0773673		-0.064365	0.0235668		-0.137055	-0.0225516			Group_S1_S3_61	3	Group_S1_S3	0.475613		3	1	0.424159		3	1	0.641873		3	0	0.0868996		3	1	0.484761		3	1	0.00156109
Group_S1_S3_62	Group_S1_S3		-0.100749	0.0879143		-0.107487	0.0796009		-0.0288433	0.0283497		-0.0634217	0.0221494			Group_S1_S3_62	3	Group_S1_S3	0.311177		3	1	0.498927		3	1	0.668606		3	0	0.294415		3	1	0.483138		3	1	0.997116
Group_S1_S3_63	Group_S1_S3		-0.0504396	-0.105381		-0.0249189	-0.0927181		-0.110878	-0.042234		-0.179801	-0.0407949			Group_S1_S3_63	3	Group_S1_S3	0.392411		3	1	0.52668		3	1	0.639431		3	0	0.341267		3	1	0.483987		3	1	0.986065
Group_S1_S3_64	Group_S1_S3		-0.155004	-0.149822		-0.161687	-0.117663		-0.0390784	0.0182622		-0.0794776	-0.0713668			Group_S1_S3_64	3	Group_S1_S3	0.458161		3	1	0.511111		3	1	0.689399		3	0	0.644524		3	1	0.48416		3	1	0.696388
Group_S1_S3_65	Group_S1_S3		-0.0114019	-0.105834		-0.0148667	-0.0707469		-0.0863386	-0.00470194		-0.125637	-0.0168014			Group_S1_S3_65	3	Group_S1_S3	0.440805		3	1	0.55781		3	1	0.57002		3	0	0.522182		3	1	0.484648		3	1	0.932624
Group_S1_S3_66	Group_S1_S3		-0.212124	0.0158456		-0.209178	0.0161984		-0.0324925	0.0714475		-0.092307	-0.0215033			Group_S1_S3_66	3	Group_S1_S3	0.347748		3	1	0.557859		3	1	0.394588		3	0	0.138714		3	1	0.485454		3	1	0.898283
Group_S1_S3_67	Group_S1_S3		0.0458806	0.0142109		0.0320478	0.0263817		-0.0278326	-0.0200375		-0.0327072	-0.0936474			Group_S1_S3_67	3	Group_S1_S3	0.364542		3	1	0.590821		3	1	0.674622		3	0	0.171249		3	1	0.483768		3	1	0.735884
Group_S1_S3_68	Group_S1_S3		0.0535599	0.147853		0.0444869	0.158527		-0.00970283	-0.0192959		-0.0694768	0.0961783			Group_S1_S3_68	3	Group_S1_S3	0.388847		3	1	0.670335		3	1	0.643536		3	0	0.39242		3	1	0.484427		3	1	0.99509
Group_S1_S3_69	Group_S1_S3		0.0975121	-0.0118556		0.0991282	-0.014932		-0.0259506	-0.0375843		-0.0126028	-0.106145			Group_S1_S3_69	3	Group_S1_S3	0.402171		3	1	0.56279		3	1	0.709488		3	0	0.152646		3	1	0.484506		3	1	0.995925
Group_S1_S3_70	Group_S1_S3		-0.080415	-0.0554406		-0.0736075	-0.0514718		-0.0690811	0.0244477		-0.156143	-0.0285815			Group_S1_S3_70	3	Group_S1_S3	0.420509		3	1	0.557934		3	1	0.678639		3	0	0.0815922		3	1	0.484844		3	1	0.99918
Group_S1_S3_71	Group_S1_S3		-0.0268963	-0.033752		0.032634	-0.00334573		-0.101632	-0.0331958		-0.158906	0.0183015			Group_S1_S3_71	3	Group_S1_S3	0.40692		3	1	0.556616		3	1	0.689082		3	0	0.381894		3	1	0.483782		3	1	0.999963
Group_S1_S3_72	Group_S1_S3		0.00389058	-0.00883953		0.0333784	0.00752848		-0.0779014	-0.0240369		-0.121216	-0.0514328			Group_S1_S3_72	3	Group_S1_S3	0.29214		3	1	0.580177		3	1	0.708107		3	0	0.222425		3	1	0.48487		3	1	0.999802
Group_S1_S3_73	Group_S1_S3		-0.106606	-0.0283486		-0.118564	0.0192774		-0.0496937	0.0559656		-0.155218	0.0274446			Group_S1_S3_73	3	Group_S1_S3	0.474168		3	1	0.477676		3	1	0.576778		3	0	0.321198		3	1	0.484191		3	1	0.573098
Group_S1_S3_74	Group_S1_S3		-0.0354986	0.00916637		-0.0350759	0.0685917		-0.00678003	0.0118918		0.0325444	-0.0620678			Group_S1_S3_74	3	Group_S1_S3	0.367478		3	1	0.554204		3	1	0.698298		3	0	0.136158		3	1	0.483946		3	1	0.987113
Group_S1_S3_75	Group_S1_S3		-0.160857	-0.000124642		-0.151216	-0.0160844		-0.00326052	0.0408699		-0.0222438	-0.0571927			Group_S1_S3_75	3	Group_S1_S3	0.353932		3	1	0.581889		3	1	0.69522		3	0	0.408173		3	1	0.484208		3	1	0.766362
Group_S1_S3_76	Group_S1_S3		-0.0755274	-0.0666741		-0.0373323	0.0492414		-0.00824947	-0.00780542		-0.0306908	0.0912114			Group_S1_S3_76	3	Group_S1_S3	0.650872		3	0	0.330371		3	0	0.277024		3	1	0.488053		3	0	0.484019		3	0	0.000226055
Group_S1_S3_77	Group_S1_S3		-0.051141	-0.102555		-0.0743458	-0.171408		-0.00913248	0.0207635		0.0611058	-0.193009			Group_S1_S3_77	3	Group_S1_S3	0.574931		3	0	0.49736		3	0	0.532527		3	1	0.720552		3	0	0.483731		3	0	0.155109
Group_S2_S4_1	Group_S2_S4		0.0189605	0.242082		0.0147562	0.256811		0.00843039	0.00174325		-0.0259796	0.10326			Group_S2_S4_1	3	Group_S2_S4	0.619515		3	0	0.455445		3	0	0.286911		3	1	0.531123		3	0	0.484751		3	0	0.000808824
Group_S2_S4_2	Group_S2_S4		0.0675812	-0.024142		0.0536613	-0.109743		0.00653154	0.00231735		0.00462456	-0.0113373			Group_S2_S4_2	3	Group_S2_S4	0.710844		3	0	0.34147		3	0	0.277082		3	1	0.828109		3	0	0.485053		3	0	0.000213727
Group_S2_S4_3	Group_S2_S4		-0.046794	-0.0450367		-0.069802	-0.100535		0.00543311	0.0132831		0.0452337	-0.114401			Group_S2_S4_3	3	Group_S2_S4	0.626526		3	0	0.463849		3	0	0.360168		3	1	0.247009		3	0	0.483324		3	0	0.208332
Group_S2_S4_4	Group_S2_S4		0.0646786	-0.00476049		0.0674023	-0.0152681		0.0364376	-0.0197945		0.0427766	-0.0438123			Group_S2_S4_4	3	Group_S2_S4	0.483249		3	0	0.490827		3	0	0.335588		3	1	0.857654		3	0	0.485016		3	0	0.666905
Group_S2_S4_5	Group_S2_S4		0.0703536	0.0234579		0.0556652	0.00989484		0.0381904	0.0106145		0.0689671	0.00737009			Group_S2_S4_5	3	Group_S2_S4	0.775763		3	0	0.320922		3	0	0.27705		3	1	0.822538		3	0	0.484353		3	0	2.493e-05
Group_S2_S4_6	Group_S2_S4		-0.0494595	0.0360077		-0.0352596	0.0234331		0.0234642	-0.0149174		0.0226739	0.00795616			Group_S2_S4_6	3	Group_S2_S4	0.665267		3	0	0.386081		3	0	0.276804		3	1	0.932551		3	0	0.483996		3	0	0.000122208
Group_S2_S4_7	Group_S2_S4		0.0750731	0.0691696		0.0470721	0.0400484		0.0180558	-0.0221059		0.0170817	0.0752334			Group_S2_S4_7	3	Group_S2_S4	0.743426		3	0	0.355516		3	0	0.273291		3	1	0.754277		3	0	0.485862		3	0	0.000377597
Group_S2_S4_8	Group_S2_S4		-0.0219026	0.109944		-0.0411089	0.0953591		0.0470072	0.00621927		0.0931619	0.0350082			Group_S2_S4_8	3	Group_S2_S4	0.517518		3	0	0.465132		3	0	0.560757		3	1	0.549193		3	0	0.483965		3	0	0.718197
Group_S2_S4_9	Group_S2_S4		0.0789845	0.0488504		0.137637	0.157957		0.0823048	-0.0356194		0.120001	0.112929			Group_S2_S4_9	3	Group_S2_S4	0.557791		3	0	0.470576		3	0	0.45384		3	1	0.578666		3	0	0.484636		3	0	0.0350321
Group_S2_S4_10	Group_S2_S4		0.328965	-0.0520378		0.333459	-0.0359454		0.0647854	-0.0674635		0.162471	-0.0699885			Group_S2_S4_10	3	Group_S2_S4	0.487854		3	0	0.503326		3	0	0.320827		3	1	0.329011		3	0	0.484519		3	0	0.839668
Group_S2_S4_11	Group_S2_S4		-0.0104917	-0.00949256		-0.0119988	-0.0294823		0.0487811	0.0263507		0.0697488	0.0234456			Group_S2_S4_11	3	Group_S2_S4	0.470142		3	0	0.492119		3	0	0.54148		3	1	0.542167		3	0	0.484879		3	0	0.0230558
Group_S2_S4_12	Group_S2_S4		-0.0362093	-0.0206376		-0.0123691	0.0537001		0.0372947	0.0228762		0.0854533	0.0556211			Group_S2_S4_12	3	Group_S2_S4	0.568542		3	0	0.499872		3	0	0.299252		3	1	0.468488		3	0	0.484081		3	0	0.0222332
Group_S2_S4_13	Group_S2_S4		0.0301413	0.17658		0.00496086	0.168613		0.0927253	-0.0188707		0.184136	0.102079			Group_S2_S4_13	3	Group_S2_S4	0.538535		3	0	0.437963		3	0	0.612193		3	1	0.357057		3	0	0.483941		3	0	0.704805
Group_S2_S4_14	Group_S2_S4		0.1824	0.199381		0.124719	0.130289		0.112447	-0.0316817		0.228418	0.0173313			Group_S2_S4_14	4	Group_S2_S4	0.448026		4	1	0.539935		4	1	0.672321		4	0	0.366985		4	1	0.484453		4	1	0.357567
Group_S2_S4_15	Group_S2_S4		0.15194	0.29602		0.0573133	0.201546		0.0922827	0.00806797		0.162827	0.0749713			Group_S2_S4_15	4	Group_S2_S4	0.441941		4	1	0.572284		4	1	0.701068		4	0	0.374408		4	1	0.484453		4	1	0.999861
Group_S2_S4_16	Group_S2_S4		-0.127626	-0.0973169		-0.123829	-0.0391032		0.0219604	0.038745		0.0514708	-0.0962868			Group_S2_S4_16	4	Group_S2_S4	0.444865		4	1	0.647724		4	1	0.712082		4	0	0.38583		4	1	0.48449		4	1	0.992545
Group_S2_S4_17	Group_S2_S4		-0.00824926	-0.0509858		0.0147036	0.0176512		0.0447655	0.00955903		0.0809185	-0.0150785			Group_S2_S4_17	4	Group_S2_S4	0.420178		4	1	0.610051		4	1	0.635658		4	0	0.253011		4	1	0.484453		4	1	0.689909
Group_S2_S4_18	Group_S2_S4		0.0980102	0.199222		0.0619083	0.0414558		0.0729341	0.0143471		0.13046	0.0185898			Group_S2_S4_18	4	Group_S2_S4	0.359875		4	1	0.564548		4	1	0.691767		4	0	0.0136929		4	1	0.484527		4	1	0.999994
Group_S2_S4_19	Group_S2_S4		-0.119287	-0.0860219		-0.0969463	-0.0836332		0.0475985	0.0482904		0.0709579	-0.0418733			Group_S2_S4_19	4	Group_S2_S4	0.453508		4	1	0.541748		4	1	0.596895		4	0	0.930755		4	1	0.484453		4	1	0.848716
Group_S2_S4_20	Group_S2_S4		0.0103562	0.0454684		0.0245353	0.097668		0.0478193	-0.0352873		0.128944	-0.127847			Group_S2_S4_20	4	Group_S2_S4	0.378068		4	1	0.589612		4	1	0.676129		4	0	0.0315611		4	1	0.484453		4	1	0.994218
Group_S2_S4_21	Group_S2_S4		0.203449	-0.0491081		0.162859	0.0307387		0.0358542	-0.0233519		0.0808881	0.0269053			Group_S2_S4_21	4	Group_S2_S4	0.427379		4	1	0.598434		4	1	0.372876		4	0	0.549892		4	1	0.484453		4	1	0.828177
Group_S2_S4_22	Group_S2_S4		0.276348	-0.0461981		0.254514	-0.0658793		0.101265	-0.0484137		0.1873	-0.0590409			Group_S2_S4_22	4	Group_S2_S4	0.607663		4	1	0.455703		4	1	0.531264		4	0	0.0860561		4	1	0.484453		4	1	0.0959609
Group_S2_S4_23	Group_S2_S4		0.168068	-0.0964893		0.162454	-0.0437574		0.0566225	-0.0148552		0.119278	0.0237618			Group_S2_S4_23	4	Group_S2_S4	0.474229		4	1	0.59083		4	1	0.677428		4	0	0.0967448		4	1	0.484453		4	1	0.919805
Group_S2_S4_24	Group_S2_S4		0.0413108	0.254982		-0.0101163	0.224808		0.0487972	0.00585516		0.0741159	0.117517			Group_S2_S4_24	4	Group_S2_S4	0.44155		4	1	0.480325		4	1	0.310386		4	0	0.0707846		4	1	0.484453		4	1	0.000607561
Group_S2_S4_25	Group_S2_S4		-0.0506982	0.0900201		-0.0399565	0.107799		0.0213918	0.0183389		0.0627326	0.0418094			Group_S2_S4_25	4	Group_S2_S4	0.345759		4	1	0.540157		4	1	0.723993		4	0	0.191318		4	1	0.484453		4	1	0.996884
Group_S2_S4_26	Group_S2_S4		0.347981	-0.132098		0.316834	-0.10868		0.0732595	-0.0736923		0.174754	-0.0136998			Group_S2_S4_26	4	Group_S2_S4	0.507251		4	1	0.574221		4	1	0.354775		4	0	0.50777		4	1	0.484453		4	1	0.489799
Group_S2_S4_27	Group_S2_S4		-0.00234572	0.190688		-0.0519779	0.126264		0.0568988	0.023568		0.0734167	0.0432442			Group_S2_S4_27	4	Group_S2_S4	0.486336		4	1	0.498594		4	1	0.311005		4	0	0.356593		4	1	0.484453		4	1	0.48779
Group_S2_S4_28	Group_S2_S4		0.377504	-0.168985		0.34877	-0.166512		0.0817479	-0.0812199		0.208817	-0.00488756			Group_S2_S4_28	4	Group_S2_S4	0.42988		4	1	0.497433		4	1	0.556387		4	1	0.772784		4	1	0.484453		4	1	0.478848
Group_S2_S4_29	Group_S2_S4		0.411717	-0.167841		0.378262	-0.112553		0.12066	-0.0934107		0.285918	-0.0840694			Group_S2_S4_29	4	Group_S2_S4	0.474194		4	0	0.532307		4	0	0.415611		4	1	0.436916		4	0	0.484453		4	0	0.730369
Group_S2_S4_30	Group_S2_S4		0.0800954	0.148706		0.0251338	0.116425		0.0628896	-0.00359409		0.0968921	0.0414885			Group_S2_S4_30	4	Group_S2_S4	0.752752		4	0	0.473711		4	0	0.323715		4	1	0.465676		4	0	0.484292		4	0	0.0154855
Group_S2_S4_31	Group_S2_S4		0.0694986	0.364208		-0.00898231	0.350827		0.100788	0.0113898		0.17111	0.165799			Group_S2_S4_31	4	Group_S2_S4	0.743314		4	0	0.325828		4	0	0.321647		4	1	0.780054		4	0	0.484453		4	0	4.07367e-05
Group_S2_S4_32	Group_S2_S4		0.426109	-0.121954		0.411424	-0.0488485		0.107252	-0.0990338		0.254312	-0.0863839			Group_S2_S4_32	4	Group_S2_S4	0.634381		4	0	0.433967		4	0	0.326943		4	1	0.426484		4	0	0.484453		4	0	0.00166165
Group_S2_S4_33	Group_S2_S4		0.370742	-0.142211		0.337323	-0.0903066		0.0790867	-0.088064		0.19363	0.00181689			Group_S2_S4_33	4	Group_S2_S4	0.578075		4	0	0.515259		4	0	0.509		4	1	0.901586		4	0	0.484453		4	0	0.22216
Group_S2_S4_34	Group_S2_S4		-0.0428401	-0.0182769		-0.0324741	0.01012		0.0874374	0.019348		0.164882	0.00680482			Group_S2_S4_34	4	Group_S2_S4	0.831659		4	0	0.248852		4	0	0.272124		4	1	0.931647		4	0	0.484111		4	0	6.68167e-06
Group_S2_S4_35	Group_S2_S4		0.0477517	0.0291293		0.0762835	0.0630087		0.0410158	0.000675291		0.057964	0.0923565			Group_S2_S4_35	4	Group_S2_S4	0.660484		4	0	0.569321		4	0	0.611294		4	1	0.963377		4	0	0.484302		4	0	0.680808
Group_S2_S4_36	Group_S2_S4		0.121117	0.185991		0.138539	0.22263		0.110249	-0.0189695		0.170093	0.18787			Group_S2_S4_36	4	Group_S2_S4	0.561736		4	0	0.507456		4	0	0.288241		4	1	0.75375		4	0	0.484453		4	0	0.213059
Group_S2_S4_37	Group_S2_S4		-0.132315	0.00511976		-0.125534	-0.0232708		0.0556612	0.0065111		0.120364	-0.125604			Group_S2_S4_37	4	Group_S2_S4	0.700438		4	0	0.586383		4	0	0.402153		4	1	0.184876		4	0	0.484453		4	0	0.516199
Group_S2_S4_38	Group_S2_S4		0.125799	-0.0211299		0.125721	0.027518		0.0852795	-0.00669494		0.163142	0.0899812			Group_S2_S4_38	4	Group_S2_S4	0.54125		4	0	0.440366		4	0	0.376112		4	1	0.870324		4	0	0.484453		4	0	2.66856e-05
Group_S2_S4_39	Group_S2_S4		-0.0602947	0.12617		-0.0783751	0.186761		0.0675932	0.0235271		0.126524	-0.0150099			Group_S2_S4_39	4	Group_S2_S4	0.642721		4	0	0.427905		4	0	0.329618		4	1	0.611493		4	0	0.484453		4	0	9.78517e-05
Group_S2_S4_40	Group_S2_S4		-0.0597897	-0.118359		-0.0465881	-0.0434564		0.0136565	-0.0142698		0.0119533	-0.00139965			Group_S2_S4_40	4	Group_S2_S4	0.403168		4	0	0.64578		4	0	0.416536		4	1	0.276822		4	0	0.484453		4	0	0.714113
Group_S2_S4_41	Group_S2_S4		0.0792501	0.169885		0.0422203	0.0973056		0.0625608	0.00290928		0.120206	0.0773526			Group_S2_S4_41	4	Group_S2_S4	0.791416		4	0	0.320209		4	0	0.278296		4	1	0.484073		4	0	0.484523		4	0	1.62519e-05
Group_S2_S4_42	Group_S2_S4		0.0279239	-0.00860552		0.0280117	-0.0175427		0.0192278	0.0129635		0.0170863	0.00310752			Group_S2_S4_42	4	Group_S2_S4	0.666048		4	0	0.396198		4	0	0.557442		5	0	0.0798169		4	0	0.484515		4	0	0.85832
Group_S2_S4_43	Group_S2_S4		0.0614836	-0.112655		0.0640317	-0.101025		0.0621328	-0.0112026		0.128655	-0.0137523			Group_S2_S4_43	5	Group_S2_S4	0.432885		5	1	0.462996		5	1	0.711896		5	0	0.362799		5	1	0.480826		5	1	0.492388
Group_S2_S4_44	Group_S2_S4		0.090892	-0.0961338		0.0538688	-0.0983156		0.0379808	0.0296946		0.0928919	-0.0748751			Group_S2_S4_44	5	Group_S2_S4	0.379658		5	1	0.518944		5	1	0.705541		5	0	0.048971		5	1	0.479872		5	1	0.999914
Group_S2_S4_45	Group_S2_S4		-0.0883895	0.208879		-0.105331	0.0631271		0.0101348	0.0268258		0.0105073	-0.0140605			Group_S2_S4_45	5	Group_S2_S4	0.363861		5	1	0.499255		5	1	0.712779		5	0	0.0503596		5	1	0.480927		5	1	0.979726
Group_S2_S4_46	Group_S2_S4		-0.0621189	-0.00442693		-0.035843	0.000501932		0.0283188	-0.00223049		0.036166	-0.0615827			Group_S2_S4_46	5	Group_S2_S4	0.468529		5	1	0.531686		5	1	0.668227		5	0	0.177618		5	1	0.480666		5	1	0.999733
Group_S2_S4_47	Group_S2_S4		0.0403371	-0.0895923		0.0955183	-0.033143		0.0692529	-0.00372229		0.131066	0.019802			Group_S2_S4_47	5	Group_S2_S4	0.313259		5	1	0.618797		5	1	0.66131		5	0	0.15585		5	1	0.480796		5	1	0.999997
Group_S2_S4_48	Group_S2_S4		0.0243395	-0.0151397		0.0235951	-0.00616592		0.030656	-0.000245101		0.0819216	-0.0969224			Group_S2_S4_48	5	Group_S2_S4	0.403995		5	1	0.647928		5	1	0.684355		5	0	0.126485		5	1	0.480578		5	1	0.955589
Group_S2_S4_49	Group_S2_S4		0.012481	-0.0432288		0.0127808	-0.0131672		0.040796	0.00590197		0.0633842	0.0744497			Group_S2_S4_49	5	Group_S2_S4	0.513745		5	1	0.446785		5	1	0.337297		5	0	0.274362		5	1	0.480194		5	1	0.220075
Group_S2_S4_50	Group_S2_S4		-0.073096	0.109333		-0.108019	0.0705195		0.0127835	0.0527651		0.0172308	-0.0755012			Group_S2_S4_50	5	Group_S2_S4	0.368885		5	1	0.547196		5	1	0.710583		5	0	0.337454		5	1	0.480389		5	1	0.999908
Group_S2_S4_51	Group_S2_S4		-0.046039	0.0132165		-0.0655786	0.0640117		0.0672506	0.00955419		0.117753	-0.11137			Group_S2_S4_51	5	Group_S2_S4	0.306188		5	1	0.643741		5	1	0.71825		5	0	0.0295929		5	1	0.480571		5	1	1
Group_S2_S4_52	Group_S2_S4		-0.0538596	0.0339215		-0.0487259	0.088561		0.0491498	-0.0196456		0.14193	-0.0556265			Group_S2_S4_52	5	Group_S2_S4	0.579611		5	1	0.434713		5	1	0.386272		5	0	0.272114		5	1	0.480314		5	1	0.253963
Group_S2_S4_53	Group_S2_S4		0.0448092	-0.00279654		0.0653531	0.0247412		0.0107213	0.00046776		0.0241958	-0.0449433			Group_S2_S4_53	5	Group_S2_S4	0.368115		5	1	0.504514		5	1	0.67458		5	0	0.0941851		5	1	0.480699		5	1	0.952844
Group_S2_S4_54	Group_S2_S4		0.0774917	0.00891833		0.113515	0.0466598		0.0337699	0.0142242		-0.028749	0.0961609			Group_S2_S4_54	5	Group_S2_S4	0.290993		5	1	0.572728		5	1	0.463045		5	0	0.201184		5	1	0.480149		5	1	0.497345
Group_S2_S4_55	Group_S2_S4		-0.0131941	-0.0381021		0.0257265	-0.110503		0.0364103	0.00809147		0.067759	-0.0126565			Group_S2_S4_55	5	Group_S2_S4	0.355854		5	1	0.642806		5	1	0.68478		5	0	0.33764		5	1	0.480684		5	1	0.809011
Group_S2_S4_56	Group_S2_S4		-0.0972434	-0.0763183		-0.110426	-0.0958995		0.052232	0.0625043		0.106124	-0.157632			Group_S2_S4_56	5	Group_S2_S4	0.343083		5	1	0.590013		5	1	0.692087		5	0	0.578438		5	1	0.480311		5	1	0.944951
Group_S2_S4_57	Group_S2_S4		-0.113762	-0.0698292		-0.0996622	-0.0986772		0.0421091	0.0667813		0.0297915	0.00709483			Group_S2_S4_57	5	Group_S2_S4	0.492276		5	1	0.560834		5	1	0.506132		5	1	0.840831		5	1	0.480841		5	1	0.502801
Group_S2_S4_58	Group_S2_S4		-0.108474	-0.0948287		-0.0619315	-0.0579822		0.0119773	0.0128427		-0.0275453	-0.039778			Group_S2_S4_58	5	Group_S2_S4	0.61668		5	0	0.528216		5	0	0.531796		5	1	0.729497		5	0	0.479916		5	0	0.999995
Group_S2_S4_59	Group_S2_S4		-0.0725234	0.0369933		-0.0744273	-0.0244122		0.0177792	0.0397947		0.0325797	-0.0614534			Group_S2_S4_59	5	Group_S2_S4	0.790114		5	0	0.354982		5	0	0.278779		5	1	0.213108		5	0	0.480324		5	0	3.24014e-05
Group_S2_S4_60	Group_S2_S4		-0.15813	-0.0307001		-0.138621	0.0093222		0.0289071	0.013578		0.053538	-0.042378			Group_S2_S4_60	5	Group_S2_S4	0.377935		5	0	0.557473		5	0	0.536776		5	1	0.23303		5	0	0.48056		5	0	0.930484
Group_S2_S4_61	Group_S2_S4		-0.0199103	0.110681		-0.0228465	0.117121		0.0727271	0.0178834		0.142763	0.0671975			Group_S2_S4_61	5	Group_S2_S4	0.566231		5	0	0.542284		5	0	0.653004		5	1	0.909372		5	0	0.48079		5	0	0.98309
Group_S2_S4_62	Group_S2_S4		-0.006344	0.14549		-0.0567928	0.0142546		0.0911353	0.0372428		0.152704	0.0446864			Group_S2_S4_62	5	Group_S2_S4	0.806484		5	0	0.298459		5	0	0.307637		5	1	0.92558		5	0	0.479862		5	0	0.420035
Group_S2_S4_63	Group_S2_S4		-0.0204187	0.10819		-0.0238116	0.125949		0.0948229	0.0352599		0.163279	0.145557			Group_S2_S4_63	5	Group_S2_S4	0.800419		5	0	0.354879		5	0	0.276811		5	1	0.772085		5	0	0.479664		5	0	2.47456e-05
Group_S2_S4_64	Group_S2_S4		0.172108	0.122505		0.159837	0.156521		0.120562	-0.0208587		0.238688	0.222438			Group_S2_S4_64	5	Group_S2_S4	0.520688		5	0	0.532148		5	0	0.321331		5	1	0.353412		5	0	0.480321		5	0	0.0597781
Group_S2_S4_65	Group_S2_S4		-0.0733631	-0.105133		-0.1277	-0.17498		0.0240597	0.0192879		0.0978007	-0.211112			Group_S2_S4_65	5	Group_S2_S4	0.732045		5	0	0.27704		5	0	0.31492		5	1	0.793288		5	0	0.480854		5	0	0.000322658
Group_S2_S4_66	Group_S2_S4		-0.161306	0.000653448		-0.156327	-0.00201415		0.051807	0.0444178		0.0687519	0.00549746			Group_S2_S4_66	5	Group_S2_S4	0.495469		5	0	0.520992		5	0	0.495236		5	1	0.389751		5	0	0.480406		5	0	0.0016132
Group_S2_S4_67	Group_S2_S4		-0.0118862	0.0671659		-0.0186925	0.0480119		0.0300656	0.0243469		0.0602125	-0.0193736			Group_S2_S4_67	5	Group_S2_S4	0.671599		5	0	0.449143		5	0	0.463529		5	1	0.511023		5	0	0.480475		5	0	0.629928
Group_S2_S4_68	Group_S2_S4		0.0215485	0.117634		0.0122557	0.134666		0.101263	-0.00335185		0.193202	0.109145			Group_S2_S4_68	5	Group_S2_S4	0.428045		5	0	0.567019		5	0	0.496787		5	1	0.30538		5	0	0.480783		5	0	0.00855361
Group_S2_S4_69	Group_S2_S4		0.0339186	-0.10687		-0.00638646	-0.177427		0.0542076	0.0152644		0.13868	-0.179794			Group_S2_S4_69	5	Group_S2_S4	0.38538		5	0	0.512464		5	0	0.696308		5	1	0.374611		5	0	0.480228		5	0	0.969139
Group_S2_S4_70	Group_S2_S4		-0.0894952	0.213806		-0.1366	0.120453		0.0476191	0.0335795		0.0999427	0.103763			Group_S2_S4_70	5	Group_S2_S4	0.579014		5	0	0.486674		5	0	0.601649		5	1	0.585014		5	0	0.480863		5	0	0.00521635
Group_S2_S4_71	Group_S2_S4		-0.026309	0.172334		-0.0853323	-0.0102165		0.0421751	0.0444365		0.0370681	0.091614			Group_S2_S4_71	5	Group_S2_S4	0.672677		5	0	0.38569		5	0	0.315748						5	0	0.480867		5	0	0.000111276

## Sheet: Datasheet 2
Datasheet 2. Source data of Synethetic Dataset 2
						--------------------PCoA--------------------																			--------------------AUC--------------------
			Bray-Curtis			Jensne-Shannoon			Meta-Storms			UniFrac					Phylo-Spec				RF				PM-CNN				DeepPhylo				CNN				MetaDR
SampleID	Group		PC1	PC2		PC1	PC2		PC1	PC2		PC1	PC2			SampleID	Fold	True Label	Pred Score		Fold	True Label	Pred Score		Fold	True Label	Pred Score		Fold	True Label	Pred Score		Fold	True Label	Pred Score		Fold	True Label	Predicted Probability
Group_S1_S3_1	Group_S1_S3		0.117369	-0.14672		-0.207383	-0.148971		0.00669084	0.016482		0.0147078	-0.131591			Group_S1_S3_1	1	Group_S1_S3	0.532831		1	1	0.423108		1	1	0.730757		1	0	0.220489		1	1	0.528133		1	1	0.0936511
Group_S1_S3_2	Group_S1_S3		0.175508	0.00354743		-0.051635	-0.108981		0.0165253	0.0525634		-0.041019	-0.0681487			Group_S1_S3_2	1	Group_S1_S3	0.533161		1	1	0.500875		1	1	0.730449		1	0	0.772457		1	1	0.503794		1	1	0.647294
Group_S1_S3_3	Group_S1_S3		0.013774	-0.310167		-0.166244	-0.174925		0.00725687	0.00664007		-0.0432147	0.0146368			Group_S1_S3_3	1	Group_S1_S3	0.419045		1	1	0.42559		1	1	0.268941		1	0	0.187342		1	1	0.525204		1	1	0.000874056
Group_S1_S3_4	Group_S1_S3		0.105354	0.086564		-0.141247	0.0641208		-0.00784608	-0.00627454		-0.0620089	0.00971822			Group_S1_S3_4	1	Group_S1_S3	0.571481		1	1	0.572742		1	1	0.72757		1	0	0.484228		1	1	0.525408		1	1	0.620875
Group_S1_S3_5	Group_S1_S3		-0.171288	-0.104988		0.1128	0.122691		0.0561779	-0.0107371		-0.0833636	0.0912328			Group_S1_S3_5	1	Group_S1_S3	0.561547		1	1	0.588673		1	1	0.730575		1	0	0.442434		1	1	0.52101		1	1	0.997313
Group_S1_S3_6	Group_S1_S3		-0.0647126	-0.00999561		0.00701026	-0.0548215		-0.028391	0.0288065		0.0578595	-0.113901			Group_S1_S3_6	1	Group_S1_S3	0.527527		1	1	0.469896		1	1	0.728311		1	0	0.295292		1	1	0.524411		1	1	0.253015
Group_S1_S3_7	Group_S1_S3		-0.124994	-0.0267485		0.0202464	0.0086799		-0.0240535	-0.0243899		0.0633424	-0.030492			Group_S1_S3_7	1	Group_S1_S3	0.473558		1	1	0.520341		1	1	0.728302		1	0	0.204167		1	1	0.519924		1	1	0.37197
Group_S1_S3_8	Group_S1_S3		-0.0488664	0.0223093		0.117584	-0.00917455		0.121988	-0.0374657		-0.171389	0.0959113			Group_S1_S3_8	1	Group_S1_S3	0.614052		1	1	0.654792		1	1	0.730892		1	0	0.142276		1	1	0.526555		1	1	0.918371
Group_S1_S3_9	Group_S1_S3		-0.0194459	0.0148567		0.075769	0.134147		0.0266337	0.0018552		-0.0368951	0.096989			Group_S1_S3_9	1	Group_S1_S3	0.640214		1	1	0.587138		1	1	0.731058		1	0	0.526672		1	1	0.528215		1	1	0.989495
Group_S1_S3_10	Group_S1_S3		0.224242	0.130242		-0.0846574	0.0603482		-0.0283615	0.013704		0.0190246	-0.0552276			Group_S1_S3_10	1	Group_S1_S3	0.546476		1	1	0.42681		1	1	0.274778		1	0	0.409435		1	1	0.526127		1	1	0.00358383
Group_S1_S3_11	Group_S1_S3		0.192452	0.249099		-0.0742785	0.0214785		0.0686969	-0.0368159		-0.087513	-0.075693			Group_S1_S3_11	1	Group_S1_S3	0.527452		1	1	0.472404		1	1	0.7014		1	0	0.570326		1	1	0.52683		1	1	0.998143
Group_S1_S3_12	Group_S1_S3		-0.0692019	0.0323575		0.0946811	0.00907153		0.0848042	-0.0448156		-0.157963	0.100669			Group_S1_S3_12	1	Group_S1_S3	0.623125		1	1	0.607455		1	1	0.730757		1	0	0.120537		1	1	0.526872		1	1	0.59201
Group_S1_S3_13	Group_S1_S3		0.124526	0.0909386		-0.165965	0.0277062		-0.00954667	0.0380663		-0.0123508	-0.0880714			Group_S1_S3_13	1	Group_S1_S3	0.597557		1	1	0.576697		1	1	0.731058		1	0	0.427319		1	1	0.527405		1	1	0.854178
Group_S1_S3_14	Group_S1_S3		0.0959961	0.059435		-0.150904	-0.101319		0.0653244	0.0174676		-0.131927	-0.0577949			Group_S1_S3_14	1	Group_S1_S3	0.459826		1	1	0.396725		1	1	0.268979		1	0	0.65502		1	1	0.52634		1	1	0.0241966
Group_S1_S3_15	Group_S1_S3		-0.159494	-0.0700128		0.122538	0.0365109		0.030712	-0.0657719		-0.0313209	-0.00991719			Group_S1_S3_15	1	Group_S1_S3	0.628108		1	1	0.503554		1	1	0.720595		1	0	0.55574		1	1	0.532495		1	1	0.481899
Group_S1_S3_16	Group_S1_S3		0.0273548	0.145545		0.00583296	0.24325		-0.0232588	0.0120104		0.0632637	0.0583622			Group_S1_S3_16	1	Group_S1_S3	0.601766		1	1	0.491542		1	1	0.295833		1	0	0.574587		1	1	0.529016		1	1	0.80416
Group_S1_S3_17	Group_S1_S3		-0.0589908	-0.0428361		0.0781981	-0.0510186		0.0537116	-0.0289571		-0.100201	0.0098655			Group_S1_S3_17	1	Group_S1_S3	0.448197		1	0	0.499929		1	0	0.270871		1	1	0.614161		1	0	0.519232		1	0	0.401886
Group_S1_S3_18	Group_S1_S3		-0.0536173	0.0220118		0.0180915	0.0797024		-4.6157e-05	-0.00479933		-0.0222215	0.0697537			Group_S1_S3_18	1	Group_S1_S3	0.48674		1	0	0.482189		1	0	0.731019		1	1	0.333605		1	0	0.53005		1	0	0.134698
Group_S1_S3_19	Group_S1_S3		0.0712596	-0.0375294		-0.104293	0.0729417		0.0315068	-0.019736		-0.0696806	0.0718002			Group_S1_S3_19	1	Group_S1_S3	0.416883		1	0	0.481603		1	0	0.534914		1	1	0.240647		1	0	0.52143		1	0	0.273781
Group_S1_S3_20	Group_S1_S3		0.0616355	-0.0365238		-0.044901	-0.0142172		-0.0554483	0.0452157		0.112666	-0.111985			Group_S1_S3_20	1	Group_S1_S3	0.373554		1	0	0.448443		1	0	0.269027		1	1	0.230388		1	0	0.519208		1	0	0.0371819
Group_S1_S3_21	Group_S1_S3		-0.0744547	-0.0253763		0.12971	-0.0755143		-0.0233954	-0.0288788		0.0395756	0.0547205			Group_S1_S3_21	1	Group_S1_S3	0.603545		1	0	0.612492		1	0	0.731058		1	1	0.489578		1	0	0.526072		1	0	0.998978
Group_S1_S3_22	Group_S1_S3		0.0883317	0.0304284		-0.0554467	-0.0149341		0.0813977	-0.0179061		-0.129204	0.0141929			Group_S1_S3_22	1	Group_S1_S3	0.401346		1	0	0.453994		1	0	0.268941		1	1	0.903221		1	0	0.523422		1	0	0.0260359
Group_S1_S3_23	Group_S1_S3		0.0183378	-0.170105		0.0135313	-0.0541605		0.0682024	0.0255863		-0.116468	0.06323			Group_S1_S3_23	1	Group_S1_S3	0.296175		1	0	0.231653		1	0	0.268941		1	1	0.890271		1	0	0.507844		1	0	0.210476
Group_S1_S3_24	Group_S1_S3		0.0617246	-0.167697		-0.108379	-0.114828		0.0603597	0.0098773		-0.106357	-0.0766385			Group_S1_S3_24	1	Group_S1_S3	0.431293		1	0	0.441862		1	0	0.269032		1	1	0.614601		1	0	0.524904		1	0	0.24437
Group_S1_S3_25	Group_S1_S3		0.000453769	0.0946109		-0.000642277	-0.0340894		0.0498513	0.0178073		-0.103127	0.0343602			Group_S1_S3_25	1	Group_S1_S3	0.438217		1	0	0.423483		1	0	0.268942		1	1	0.232331		1	0	0.524899		1	0	0.00653025
Group_S1_S3_26	Group_S1_S3		-0.262285	-0.0213961		0.128147	0.152414		0.0566138	-0.0444111		-0.120333	0.186843			Group_S1_S3_26	1	Group_S1_S3	0.558338		1	0	0.485281		1	0	0.268943		1	1	0.499175		1	0	0.524002		1	0	0.453017
Group_S1_S3_27	Group_S1_S3		0.0462497	0.0590884		-0.00481936	0.119316		0.11575	-0.0437655		-0.168688	0.092345			Group_S1_S3_27	1	Group_S1_S3	0.495781		1	0	0.62894		1	0	0.730964		1	1	0.579929		1	0	0.527458		1	0	0.439991
Group_S1_S3_28	Group_S1_S3		0.0486912	-0.0304459		-0.0547822	-0.0173931		0.067789	-0.0439073		-0.133143	0.0760955			Group_S1_S3_28	1	Group_S1_S3	0.496431		1	0	0.423616		1	0	0.273711		1	1	0.449613		1	0	0.525454		1	0	0.00182104
Group_S1_S3_29	Group_S1_S3		0.0843121	0.094197		-0.111542	0.171316		0.0730429	-0.00460646		-0.119768	0.0332097			Group_S1_S3_29	1	Group_S1_S3	0.44392		1	0	0.446334		1	0	0.268941		1	1	0.506804		1	0	0.524232		1	0	0.142912
Group_S1_S3_30	Group_S1_S3		-0.0442851	0.163968		0.0624616	0.0301727		0.0671333	-0.0190761		-0.159247	0.045285			Group_S1_S3_30	1	Group_S1_S3	0.406751		1	0	0.408934		1	0	0.269101		1	1	0.696047		1	0	0.516643		1	0	0.00107153
Group_S1_S3_31	Group_S1_S3		-0.0366256	0.0873695		0.0376883	0.0380074		0.0707557	0.00976165		-0.142839	0.078096			Group_S1_S3_31	2	Group_S1_S3	0.519297		2	1	0.503089		2	1	0.268944		2	0	0.539582		2	1	0.511962		2	1	0.154343
Group_S1_S3_32	Group_S1_S3		-0.0672729	-0.0114095		-0.0915172	-0.0581759		0.0457005	-0.00544981		-0.139727	0.0448258			Group_S1_S3_32	2	Group_S1_S3	0.551382		2	1	0.446214		2	1	0.731057		2	0	0.540896		2	1	0.512082		2	1	0.628109
Group_S1_S3_33	Group_S1_S3		0.175906	-0.115949		-0.0887683	0.0364453		0.0512855	0.0484701		-0.117195	0.0225407			Group_S1_S3_33	2	Group_S1_S3	0.492753		2	1	0.493604		2	1	0.423023		2	0	0.540451		2	1	0.511692		2	1	0.0623428
Group_S1_S3_34	Group_S1_S3		-0.154639	-0.0701192		0.130091	-0.203099		0.0568216	-0.0428823		-0.0992024	0.123374			Group_S1_S3_34	2	Group_S1_S3	0.42637		2	1	0.451209		2	1	0.269002		2	0	0.532047		2	1	0.513759		2	1	0.0598541
Group_S1_S3_35	Group_S1_S3		0.0471253	0.0777541		-0.0236116	0.254815		0.10385	-0.0190174		-0.18033	0.162895			Group_S1_S3_35	2	Group_S1_S3	0.55861		2	1	0.601905		2	1	0.731059		2	0	0.534019		2	1	0.513438		2	1	0.959778
Group_S1_S3_36	Group_S1_S3		0.00259753	-0.169546		-0.0952368	-0.049802		-0.0196623	0.00597834		-0.012246	-0.0878013			Group_S1_S3_36	2	Group_S1_S3	0.632775		2	1	0.554443		2	1	0.731056		2	0	0.518744		2	1	0.517606		2	1	0.626461
Group_S1_S3_37	Group_S1_S3		0.0205294	-0.00855447		-0.0807308	-0.0871596		0.0467377	0.0378033		-0.0950275	0.00664608			Group_S1_S3_37	2	Group_S1_S3	0.509466		2	1	0.533639		2	1	0.731059		2	0	0.513499		2	1	0.511023		2	1	0.649188
Group_S1_S3_38	Group_S1_S3		-0.150429	-0.106117		0.19894	0.0301474		0.0651253	-0.0353624		-0.0990353	0.144546			Group_S1_S3_38	2	Group_S1_S3	0.50068		2	1	0.414475		2	1	0.335839		2	0	0.540015		2	1	0.512789		2	1	0.496363
Group_S1_S3_39	Group_S1_S3		-0.130828	0.122406		0.0480387	0.129449		0.0642679	-0.00294209		-0.102721	0.0367686			Group_S1_S3_39	2	Group_S1_S3	0.505348		2	1	0.614506		2	1	0.731058		2	0	0.534526		2	1	0.512003		2	1	0.934193
Group_S1_S3_40	Group_S1_S3		0.0944018	-0.1608		-0.132049	-0.0563727		0.0528375	-0.0368127		-0.102865	-0.0784643			Group_S1_S3_40	2	Group_S1_S3	0.604404		2	1	0.627336		2	1	0.731059		2	0	0.536008		2	1	0.514459		2	1	0.970326
Group_S1_S3_41	Group_S1_S3		0.0418704	-0.0207388		-0.0780451	-0.0343012		0.00823091	-0.038484		0.00297003	-0.0632705			Group_S1_S3_41	2	Group_S1_S3	0.562899		2	1	0.516723		2	1	0.731049		2	0	0.52685		2	1	0.510426		2	1	0.715311
Group_S1_S3_42	Group_S1_S3		-0.0352982	-0.10258		-0.0216657	-0.152815		0.0157932	0.0217107		-0.0123414	-0.0698864			Group_S1_S3_42	2	Group_S1_S3	0.574393		2	1	0.588456		2	1	0.731054		2	0	0.546988		2	1	0.514459		2	1	0.883425
Group_S1_S3_43	Group_S1_S3		0.06644	0.0244263		0.00605719	-0.214808		-0.0255752	-0.0122541		0.088625	-0.0896567			Group_S1_S3_43	2	Group_S1_S3	0.489795		2	1	0.546406		2	1	0.713112		2	0	0.539284		2	1	0.50946		2	1	0.413838
Group_S1_S3_44	Group_S1_S3		0.152359	-0.0406243		-0.148342	-0.0166064		-0.0141512	0.0666021		0.031076	-0.131377			Group_S1_S3_44	2	Group_S1_S3	0.52847		2	1	0.514766		2	1	0.413785		2	0	0.532879		2	1	0.513524		2	1	0.726589
Group_S1_S3_45	Group_S1_S3		0.073341	0.222742		-0.00287145	0.230532		-0.0110292	0.0067422		0.0144865	0.0445485			Group_S1_S3_45	2	Group_S1_S3	0.473645		2	1	0.580167		2	1	0.729319		2	0	0.541389		2	1	0.514171		2	1	0.981784
Group_S1_S3_46	Group_S1_S3		0.263388	0.0432935		-0.197937	-0.0188301		0.0599896	0.0168214		-0.150641	-0.0316037			Group_S1_S3_46	2	Group_S1_S3	0.602964		2	1	0.538384		2	1	0.731059		2	0	0.543626		2	1	0.514952		2	1	0.963005
Group_S1_S3_47	Group_S1_S3		-0.105785	-0.131888		-0.0497697	-0.0869014		0.10561	-0.00267028		-0.147414	0.00970586			Group_S1_S3_47	2	Group_S1_S3	0.468882		2	0	0.535075		2	0	0.270761		2	1	0.531868		2	0	0.513571		2	0	0.996924
Group_S1_S3_48	Group_S1_S3		-0.139045	0.0944414		0.0853794	0.0653048		0.0121399	0.00598698		-0.0245113	0.0646366			Group_S1_S3_48	2	Group_S1_S3	0.390484		2	0	0.340197		2	0	0.268958		2	1	0.537974		2	0	0.511176		2	0	0.132722
Group_S1_S3_49	Group_S1_S3		0.0125251	0.138195		-0.0212017	-0.0927999		0.0509551	0.0506498		-0.110492	0.00998039			Group_S1_S3_49	2	Group_S1_S3	0.418057		2	0	0.444371		2	0	0.268941		2	1	0.51802		2	0	0.513416		2	0	0.175854
Group_S1_S3_50	Group_S1_S3		-0.0759242	-0.162287		-0.00267405	-0.113938		0.0395957	-0.0227567		-0.0367547	0.0195335			Group_S1_S3_50	2	Group_S1_S3	0.379758		2	0	0.408546		2	0	0.268966		2	1	0.549454		2	0	0.512594		2	0	0.287773
Group_S1_S3_51	Group_S1_S3		0.270508	-0.157253		-0.234207	-0.00945652		0.0746094	0.0484936		-0.124077	-0.0441591			Group_S1_S3_51	2	Group_S1_S3	0.335026		2	0	0.253891		2	0	0.268942		2	1	0.517429		2	0	0.513461		2	0	0.0318593
Group_S1_S3_52	Group_S1_S3		0.0971688	-0.21064		-0.121179	0.00429982		0.104334	0.00804371		-0.148543	-0.0280156			Group_S1_S3_52	2	Group_S1_S3	0.310612		2	0	0.317676		2	0	0.26977		2	1	0.537403		2	0	0.511685		2	0	0.534397
Group_S1_S3_53	Group_S1_S3		0.0595712	-0.167741		-0.120196	-0.059973		0.0605006	0.0240098		-0.117005	-0.0503005			Group_S1_S3_53	2	Group_S1_S3	0.372921		2	0	0.409592		2	0	0.268941		2	1	0.515359		2	0	0.512272		2	0	0.0316372
Group_S1_S3_54	Group_S1_S3		-0.0667998	0.0182801		-0.0188824	-0.177757		-0.019732	0.0449584		0.0440484	-0.101293			Group_S1_S3_54	2	Group_S1_S3	0.334411		2	0	0.336085		2	0	0.268941		2	1	0.537152		2	0	0.501773		2	0	0.0106206
Group_S1_S3_55	Group_S1_S3		-0.024052	0.0132233		0.0218963	0.138587		-0.00807077	0.00325134		-0.1161	0.0240985			Group_S1_S3_55	2	Group_S1_S3	0.455094		2	0	0.454725		2	0	0.268941		2	1	0.541225		2	0	0.513613		2	0	0.0287025
Group_S1_S3_56	Group_S1_S3		0.0430333	0.0986584		0.0394667	-0.0117388		0.0895662	0.0413716		-0.149832	0.0358955			Group_S1_S3_56	2	Group_S1_S3	0.373078		2	0	0.473561		2	0	0.268956		2	1	0.529864		2	0	0.513876		2	0	0.0581333
Group_S1_S3_57	Group_S1_S3		0.0272695	-0.0795333		0.0417111	-0.269259		0.0225878	-0.0123071		-0.00581341	-0.0559996			Group_S1_S3_57	2	Group_S1_S3	0.429052		2	0	0.393471		2	0	0.269635		2	1	0.544771		2	0	0.514334		2	0	0.100873
Group_S1_S3_58	Group_S1_S3		0.1958	-0.0813018		-0.150904	0.0539347		0.0611219	0.0492603		-0.145214	-0.0556829			Group_S1_S3_58	2	Group_S1_S3	0.440442		2	0	0.580475		2	0	0.729863		2	1	0.527926		2	0	0.514291		2	0	0.743443
Group_S1_S3_59	Group_S1_S3		-0.173776	-0.110771		0.103073	-0.128606		-0.0461336	-0.0167443		0.0841733	-0.065769			Group_S1_S3_59	2	Group_S1_S3	0.431919		2	0	0.516109		2	0	0.280065		2	1	0.525338		2	0	0.512171		2	0	0.259326
Group_S1_S3_60	Group_S1_S3		0.00685086	0.0144193		-0.0723166	-0.102829		0.0369432	0.0242549		-0.0786665	-0.00660097			Group_S1_S3_60	2	Group_S1_S3	0.481817		2	0	0.536565		2	0	0.709854		2	1	0.522207		2	0	0.513793		2	0	0.987182
Group_S1_S3_61	Group_S1_S3		0.00545409	-0.198825		-0.0126952	-0.0696887		0.0238498	0.0370838		-0.0604784	-0.0245283			Group_S1_S3_61	3	Group_S1_S3	0.421596		3	1	0.40819		3	1	0.730444		3	0	0.0122072		3	1	0.514319		3	1	0.0322541
Group_S1_S3_62	Group_S1_S3		0.12787	0.000596525		-0.0919033	0.135655		0.0287836	0.00969195		-0.0568459	0.00544885			Group_S1_S3_62	3	Group_S1_S3	0.536935		3	1	0.617256		3	1	0.731059		3	0	0.774692		3	1	0.514432		3	1	0.999359
Group_S1_S3_63	Group_S1_S3		0.056901	0.132634		0.0019207	-0.0468308		0.103418	-0.0432737		-0.158917	-0.0130771			Group_S1_S3_63	3	Group_S1_S3	0.478805		3	1	0.510045		3	1	0.281648		3	0	0.0292966		3	1	0.503293		3	1	0.476691
Group_S1_S3_64	Group_S1_S3		0.064674	-0.0929824		-0.112592	-0.135778		-0.01575	0.0233747		0.0508648	-0.119566			Group_S1_S3_64	3	Group_S1_S3	0.456092		3	1	0.503819		3	1	0.731016		3	0	0.70062		3	1	0.507798		3	1	0.996453
Group_S1_S3_65	Group_S1_S3		-0.00124097	-0.0101115		0.0457658	-0.0300851		0.0849863	-0.00772373		-0.100053	0.0078959			Group_S1_S3_65	3	Group_S1_S3	0.445533		3	1	0.501098		3	1	0.731058		3	0	0.0715257		3	1	0.511491		3	1	0.899209
Group_S1_S3_66	Group_S1_S3		0.190379	0.0198347		-0.198418	-0.065784		-0.0463279	0.119824		0.0531191	-0.167793			Group_S1_S3_66	3	Group_S1_S3	0.554211		3	1	0.609382		3	1	0.478528		3	0	0.133343		3	1	0.513573		3	1	0.525299
Group_S1_S3_67	Group_S1_S3		0.00813672	0.219698		-0.0193893	0.0891936		0.0513965	-0.0222537		-0.098601	-0.046277			Group_S1_S3_67	3	Group_S1_S3	0.524988		3	1	0.592341		3	1	0.731059		3	0	0.112617		3	1	0.521766		3	1	0.997358
Group_S1_S3_68	Group_S1_S3		-0.0768342	0.116375		0.0453529	0.145667		0.0009232	-0.0346463		-0.0322649	0.111932			Group_S1_S3_68	3	Group_S1_S3	0.537832		3	1	0.598546		3	1	0.731056		3	0	0.0145309		3	1	0.521349		3	1	0.598843
Group_S1_S3_69	Group_S1_S3		-0.0487259	-0.0191878		0.0756854	0.0278669		0.0386761	-0.0405408		-0.0426057	-0.0439854			Group_S1_S3_69	3	Group_S1_S3	0.43294		3	1	0.533025		3	1	0.731039		3	0	0.866959		3	1	0.516403		3	1	0.915353
Group_S1_S3_70	Group_S1_S3		0.0615531	-0.0472232		-0.111799	-0.0100711		0.0640615	0.0452759		-0.152226	-0.0200585			Group_S1_S3_70	3	Group_S1_S3	0.539039		3	1	0.540785		3	1	0.731059		3	0	0.0183355		3	1	0.507927		3	1	0.936155
Group_S1_S3_71	Group_S1_S3		-0.0309434	-0.193597		0.0902942	0.0143072		0.0857877	-0.0167379		-0.116487	0.0240636			Group_S1_S3_71	3	Group_S1_S3	0.507162		3	1	0.601019		3	1	0.731059		3	0	0.478289		3	1	0.526295		3	1	0.998998
Group_S1_S3_72	Group_S1_S3		0.0534191	-0.154303		0.0202621	0.0610588		0.0696684	0.00560523		-0.112719	-0.0378964			Group_S1_S3_72	3	Group_S1_S3	0.512855		3	1	0.607885		3	1	0.731058		3	0	0.393909		3	1	0.517292		3	1	0.995113
Group_S1_S3_73	Group_S1_S3		0.110872	0.135179		-0.107825	0.0936308		0.034873	0.0836347		-0.136171	0.0257694			Group_S1_S3_73	3	Group_S1_S3	0.449735		3	1	0.474469		3	1	0.270668		3	0	0.312134		3	1	0.517195		3	1	0.191531
Group_S1_S3_74	Group_S1_S3		0.171566	-0.0486051		-0.0896909	0.0949349		0.0456112	0.0328304		-0.0343155	-0.0680095			Group_S1_S3_74	3	Group_S1_S3	0.556519		3	1	0.435743		3	1	0.268947		3	0	0.0804782		3	1	0.521793		3	1	0.00609348
Group_S1_S3_75	Group_S1_S3		0.149905	-0.198079		-0.188937	-0.0388988		-0.0349659	0.0352865		0.0434779	-0.107533			Group_S1_S3_75	3	Group_S1_S3	0.530961		3	1	0.506494		3	1	0.731058		3	0	0.125652		3	1	0.526849		3	1	0.430972
Group_S1_S3_76	Group_S1_S3		0.12628	0.264275		0.00267541	0.116156		0.0399079	-0.0406157		-0.0692716	0.0787613			Group_S1_S3_76	3	Group_S1_S3	0.371763		3	0	0.346425		3	0	0.2708		3	1	0.740273		3	0	0.510027		3	0	0.0741478
Group_S1_S3_77	Group_S1_S3		0.04578	-0.249724		-0.0886707	-0.160523		0.0374498	0.00984957		-0.00569659	-0.125278			Group_S1_S3_77	3	Group_S1_S3	0.401741		3	0	0.438371		3	0	0.302858		3	1	0.830529		3	0	0.508892		3	0	0.00398925
Group_S2_S4_1	Group_S2_S4		-0.0050661	0.142402		0.00743263	0.232611		-0.0120589	-0.00190245		-0.00349538	0.0837829			Group_S2_S4_1	3	Group_S2_S4	0.440859		3	0	0.500182		3	0	0.269256		3	1	0.738924		3	0	0.517216		3	0	0.138201
Group_S2_S4_2	Group_S2_S4		-0.142446	-0.158173		0.0874768	-0.096791		-0.00978245	-0.0116981		0.00792298	0.0030269			Group_S2_S4_2	3	Group_S2_S4	0.34861		3	0	0.443399		3	0	0.623799		3	1	0.441579		3	0	0.506227		3	0	0.121223
Group_S2_S4_3	Group_S2_S4		0.115759	-0.0125111		-0.059495	-0.150949		0.0373457	-0.0149022		-0.0438149	-0.0946688			Group_S2_S4_3	3	Group_S2_S4	0.367847		3	0	0.358865		3	0	0.268974		3	1	0.447626		3	0	0.51083		3	0	0.848404
Group_S2_S4_4	Group_S2_S4		0.0351796	-0.127336		-0.00153392	0.0337714		0.00422267	-0.0250404		-0.0562334	0.018003			Group_S2_S4_4	3	Group_S2_S4	0.473284		3	0	0.52348		3	0	0.268952		3	1	0.879875		3	0	0.52604		3	0	0.588216
Group_S2_S4_5	Group_S2_S4		-0.0125518	0.0272752		0.0416494	-0.0412024		-0.0208194	0.00265443		0.0337926	0.0366865			Group_S2_S4_5	3	Group_S2_S4	0.272493		3	0	0.322613		3	0	0.268941		3	1	0.783223		3	0	0.485194		3	0	0.000597486
Group_S2_S4_6	Group_S2_S4		-0.0714288	-0.0656948		-0.0209665	-0.0674754		-0.0378871	-0.0413741		0.0394424	-0.0346266			Group_S2_S4_6	3	Group_S2_S4	0.346378		3	0	0.344422		3	0	0.432961		3	1	0.958739		3	0	0.507832		3	0	0.268507
Group_S2_S4_7	Group_S2_S4		-0.110224	-0.11703		0.129421	-0.0390777		-0.0424848	-0.0480664		0.087903	0.0366397			Group_S2_S4_7	3	Group_S2_S4	0.308603		3	0	0.333647		3	0	0.268942		3	1	0.816852		3	0	0.47479		3	0	0.000335355
Group_S2_S4_8	Group_S2_S4		-0.052865	-0.0188996		-0.0489319	0.0365871		-0.0505602	0.00549335		0.0990603	-0.00376588			Group_S2_S4_8	3	Group_S2_S4	0.406628		3	0	0.493623		3	0	0.268946		3	1	0.473153		3	0	0.524319		3	0	0.505977
Group_S2_S4_9	Group_S2_S4		-0.0453189	0.196563		0.160454	0.285098		-0.0981952	-0.0475413		0.146973	0.146639			Group_S2_S4_9	3	Group_S2_S4	0.424069		3	0	0.534985		3	0	0.578444		3	1	0.820879		3	0	0.517623		3	0	0.755975
Group_S2_S4_10	Group_S2_S4		-0.287607	0.132273		0.285392	-0.0331848		-0.00868579	-0.044478		0.0535116	0.01768			Group_S2_S4_10	3	Group_S2_S4	0.431656		3	0	0.610598		3	0	0.731059		3	1	0.861047		3	0	0.514912		3	0	0.973309
Group_S2_S4_11	Group_S2_S4		0.055503	0.0472904		0.0130497	-0.0679348		0.00298403	0.00753563		-0.0355076	0.02435			Group_S2_S4_11	3	Group_S2_S4	0.481431		3	0	0.506839		3	0	0.268959		3	1	0.344255		3	0	0.512986		3	0	0.376475
Group_S2_S4_12	Group_S2_S4		-0.00468268	-0.0475768		0.0380055	0.181575		-0.0537387	0.0195498		0.129904	0.0436638			Group_S2_S4_12	3	Group_S2_S4	0.333668		3	0	0.538944		3	0	0.26898		3	1	0.295254		3	0	0.524658		3	0	0.0312089
Group_S2_S4_13	Group_S2_S4		0.100673	0.103391		-0.017907	0.0497103		-0.0301351	-0.0259437		0.0330839	0.0449398			Group_S2_S4_13	3	Group_S2_S4	0.348771		3	0	0.532846		3	0	0.731056		3	1	0.951599		3	0	0.526346		3	0	0.996333
Group_S2_S4_14	Group_S2_S4		-0.0738221	-0.0826001		0.0751893	-0.0734233		-0.0746518	-0.0089742		0.128309	-0.0127576			Group_S2_S4_14	4	Group_S2_S4	0.476998		4	1	0.524045		4	1	0.730712		4	0	0.397478		4	1	0.496184		4	1	0.124488
Group_S2_S4_15	Group_S2_S4		-0.20546	-0.082411		0.0684899	0.08085		-0.0714366	0.00505834		0.12343	0.0195999			Group_S2_S4_15	4	Group_S2_S4	0.563911		4	1	0.660004		4	1	0.731059		4	0	0.476914		4	1	0.494249		4	1	0.999683
Group_S2_S4_16	Group_S2_S4		0.278686	-0.00297553		-0.215786	-0.0374691		-0.0209478	0.0689065		0.0350482	-0.110969			Group_S2_S4_16	4	Group_S2_S4	0.528458		4	1	0.632748		4	1	0.731059		4	0	0.316328		4	1	0.493818		4	1	0.996863
Group_S2_S4_17	Group_S2_S4		-0.0293934	0.116599		-0.0234485	0.100975		-0.0332924	0.0225783		0.0299003	-0.0302735			Group_S2_S4_17	4	Group_S2_S4	0.42924		4	1	0.499314		4	1	0.273936		4	0	0.51093		4	1	0.495895		4	1	0.360234
Group_S2_S4_18	Group_S2_S4		-0.0981227	0.0888817		0.081931	-0.0432835		-0.0602473	-0.0141783		0.0845943	-0.00489791			Group_S2_S4_18	4	Group_S2_S4	0.46055		4	1	0.613397		4	1	0.731059		4	0	0.0619715		4	1	0.488336		4	1	0.995964
Group_S2_S4_19	Group_S2_S4		0.156546	0.19067		-0.0786189	-0.0533036		0.00549217	0.0310655		-0.0235751	-0.0394367			Group_S2_S4_19	4	Group_S2_S4	0.473496		4	1	0.549687		4	1	0.731047		4	0	0.214148		4	1	0.494384		4	1	0.954998
Group_S2_S4_20	Group_S2_S4		0.00830097	0.0591399		0.0374943	0.116624		-0.0362887	-0.0581801		0.109788	-0.0776118			Group_S2_S4_20	4	Group_S2_S4	0.494017		4	1	0.633949		4	1	0.731059		4	0	0.035348		4	1	0.494654		4	1	0.998411
Group_S2_S4_21	Group_S2_S4		-0.045469	-0.0184543		0.153854	0.0942558		-0.0602355	-0.0157779		0.138903	0.0859192			Group_S2_S4_21	4	Group_S2_S4	0.441085		4	1	0.531232		4	1	0.268942		4	0	0.652248		4	1	0.496927		4	1	0.0113049
Group_S2_S4_22	Group_S2_S4		-0.222415	-0.039577		0.218277	-0.137308		-0.0751547	-0.0403554		0.121962	-0.0124276			Group_S2_S4_22	4	Group_S2_S4	0.432542		4	1	0.490862		4	1	0.268967		4	0	0.142189		4	1	0.498266		4	1	0.0397734
Group_S2_S4_23	Group_S2_S4		-0.135092	0.0288781		0.145781	-0.0972534		-0.0663467	-0.0019088		0.154553	0.0462143			Group_S2_S4_23	4	Group_S2_S4	0.40828		4	1	0.439491		4	1	0.268941		4	0	0.411007		4	1	0.499063		4	1	0.252165
Group_S2_S4_24	Group_S2_S4		0.082091	0.250613		0.0135311	0.152579		0.00489675	-0.0164844		-0.0276425	0.11531			Group_S2_S4_24	4	Group_S2_S4	0.338513		4	1	0.283741		4	1	0.268941		4	0	0.134751		4	1	0.495509		4	1	0.0012586
Group_S2_S4_25	Group_S2_S4		0.0118985	0.0837328		-0.0126044	0.0676063		-0.0222683	0.0212489		0.0534432	-0.0458216			Group_S2_S4_25	4	Group_S2_S4	0.560815		4	1	0.540819		4	1	0.731055		4	0	0.38969		4	1	0.504638		4	1	0.851284
Group_S2_S4_26	Group_S2_S4		-0.247803	0.0272603		0.314238	-0.140037		-0.0732953	-0.0562944		0.16961	0.127205			Group_S2_S4_26	4	Group_S2_S4	0.405474		4	1	0.580078		4	1	0.321432		4	0	0.900614		4	1	0.495851		4	1	0.0849043
Group_S2_S4_27	Group_S2_S4		0.0526371	0.0208187		-0.0215499	0.0221778		-0.0497592	0.011406		0.053969	-0.0405917			Group_S2_S4_27	4	Group_S2_S4	0.481336		4	1	0.560439		4	1	0.731057		4	0	0.308282		4	1	0.492826		4	1	0.405579
Group_S2_S4_28	Group_S2_S4		-0.303112	0.0599626		0.31541	-0.184152		-0.076666	-0.0651414		0.203483	0.138366			Group_S2_S4_28	4	Group_S2_S4	0.498146		4	1	0.52789		4	1	0.667429		4	1	0.723251		4	1	0.493796		4	1	0.22924
Group_S2_S4_29	Group_S2_S4		-0.209982	0.155424		0.335686	-0.197346		-0.105369	-0.0622228		0.258559	0.141757			Group_S2_S4_29	4	Group_S2_S4	0.476178		4	0	0.64699		4	0	0.731059		4	1	0.491988		4	0	0.496421		4	0	0.859213
Group_S2_S4_30	Group_S2_S4		-0.184535	-0.0763986		0.0808408	-0.0638755		-0.0435881	-0.00948179		0.0499429	-0.0200986			Group_S2_S4_30	4	Group_S2_S4	0.28821		4	0	0.445042		4	0	0.268941		4	1	0.440697		4	0	0.481566		4	0	0.0627294
Group_S2_S4_31	Group_S2_S4		-0.0647703	-0.00527293		0.0337613	0.355768		-0.0794889	-0.00712616		0.14022	0.13808			Group_S2_S4_31	4	Group_S2_S4	0.312961		4	0	0.405341		4	0	0.730372		4	1	0.468254		4	0	0.492124		4	0	0.265802
Group_S2_S4_32	Group_S2_S4		-0.190729	0.143241		0.344443	-0.0649219		-0.0772265	-0.066277		0.204514	0.114158			Group_S2_S4_32	4	Group_S2_S4	0.351511		4	0	0.437244		4	0	0.268941		4	1	0.72654		4	0	0.493675		4	0	0.264539
Group_S2_S4_33	Group_S2_S4		-0.164398	0.0481988		0.317047	-0.136062		-0.0816161	-0.0642836		0.204754	0.133915			Group_S2_S4_33	4	Group_S2_S4	0.403434		4	0	0.396805		4	0	0.664984		4	1	0.827443		4	0	0.491253		4	0	0.456832
Group_S2_S4_34	Group_S2_S4		0.0316964	0.0844251		0.0326944	-0.100255		-0.0371139	0.0155155		0.0530239	-0.0774436			Group_S2_S4_34	4	Group_S2_S4	0.246641		4	0	0.242798		4	0	0.268941		4	1	0.946721		4	0	0.483211		4	0	0.000152772
Group_S2_S4_35	Group_S2_S4		0.0193983	0.0367034		0.0892684	0.160809		-0.0178471	-0.0206568		0.020043	0.114033			Group_S2_S4_35	4	Group_S2_S4	0.364104		4	0	0.611866		4	0	0.731058		4	1	0.913649		4	0	0.481664		4	0	0.982655
Group_S2_S4_36	Group_S2_S4		-0.169139	0.111384		0.163426	0.267989		-0.0966141	-0.0246427		0.154377	0.175868			Group_S2_S4_36	4	Group_S2_S4	0.40514		4	0	0.526487		4	0	0.731056		4	1	0.972089		4	0	0.494585		4	0	0.043144
Group_S2_S4_37	Group_S2_S4		0.0772913	-0.0573076		-0.115666	0.0158901		-0.0539354	-0.011057		0.12332	-0.157776			Group_S2_S4_37	4	Group_S2_S4	0.356137		4	0	0.455025		4	0	0.268941		4	1	0.409406		4	0	0.498876		4	0	0.11815
Group_S2_S4_38	Group_S2_S4		-0.151993	-0.00873172		0.2056	0.0215667		-0.0989233	-0.0146941		0.211495	0.106194			Group_S2_S4_38	4	Group_S2_S4	0.462862		4	0	0.530711		4	0	0.269728		4	1	0.798963		4	0	0.496914		4	0	0.886277
Group_S2_S4_39	Group_S2_S4		0.0855295	0.113176		-0.00955998	0.142673		-0.071119	0.0182497		0.102177	-0.129565			Group_S2_S4_39	4	Group_S2_S4	0.374183		4	0	0.451633		4	0	0.268941		4	1	0.687868		4	0	0.49613		4	0	0.112835
Group_S2_S4_40	Group_S2_S4		0.147834	0.0956338		0.0458941	-0.135784		-0.0281726	-0.0573643		0.0480143	-0.0505669			Group_S2_S4_40	4	Group_S2_S4	0.456104		4	0	0.582077		4	0	0.270446		4	1	0.450192		4	0	0.491835		4	0	0.508078
Group_S2_S4_41	Group_S2_S4		-0.0846592	0.0616456		0.00509364	-0.0137664		-0.0513396	0.0135288		0.105128	0.035328			Group_S2_S4_41	4	Group_S2_S4	0.286551		4	0	0.308311		4	0	0.268973		4	1	0.055641		4	0	0.491362		4	0	0.000928675
Group_S2_S4_42	Group_S2_S4		-0.0395811	-0.0363082		0.0011737	-0.0287547		-0.00150647	0.017473		-0.0237842	0.0181909			Group_S2_S4_42	4	Group_S2_S4	0.355554		4	0	0.522661		4	0	0.731059		5	0	0.0184709		4	0	0.495041		4	0	0.999584
Group_S2_S4_43	Group_S2_S4		0.0524998	0.109165		-0.00640448	-0.0793601		-0.0645292	0.0126146		0.14363	0.0543537			Group_S2_S4_43	5	Group_S2_S4	0.427323		5	1	0.428133		5	1	0.290577		5	0	0.45043		5	1	0.498322		5	1	0.196453
Group_S2_S4_44	Group_S2_S4		-0.0149411	0.0388052		0.0545653	-0.0943266		-0.0344753	0.0197131		0.078233	-0.0394789			Group_S2_S4_44	5	Group_S2_S4	0.513382		5	1	0.578053		5	1	0.51314		5	0	0.485231		5	1	0.496563		5	1	0.943924
Group_S2_S4_45	Group_S2_S4		0.082427	-0.141213		-0.114461	-0.0015138		0.0220832	-0.00238122		-0.0449135	-0.0202338			Group_S2_S4_45	5	Group_S2_S4	0.60316		5	1	0.588831		5	1	0.730918		5	0	0.108179		5	1	0.493814		5	1	0.0970236
Group_S2_S4_46	Group_S2_S4		0.0830364	0.184588		-0.129608	-0.00295703		-0.00519852	-0.00304622		-0.0212996	-0.0724885			Group_S2_S4_46	5	Group_S2_S4	0.524933		5	1	0.606629		5	1	0.727333		5	0	0.238594		5	1	0.499822		5	1	0.803728
Group_S2_S4_47	Group_S2_S4		-0.183137	0.059664		0.163007	0.0101571		-0.0660263	-0.00163936		0.10671	0.0337169			Group_S2_S4_47	5	Group_S2_S4	0.556456		5	1	0.625694		5	1	0.731044		5	0	0.130091		5	1	0.499165		5	1	0.977335
Group_S2_S4_48	Group_S2_S4		-0.0929774	-0.0548725		0.0373938	0.0497009		0.0149604	-0.0323627		-0.00485471	-0.0472009			Group_S2_S4_48	5	Group_S2_S4	0.504601		5	1	0.679653		5	1	0.730978		5	0	0.321049		5	1	0.495698		5	1	0.78876
Group_S2_S4_49	Group_S2_S4		-0.0646629	0.0605561		0.0526626	0.00469789		-0.069916	-0.0143882		0.137305	0.105841			Group_S2_S4_49	5	Group_S2_S4	0.331175		5	1	0.552381		5	1	0.273186		5	0	0.699575		5	1	0.49489		5	1	0.532776
Group_S2_S4_50	Group_S2_S4		0.0852688	-0.123599		-0.0847422	0.102963		-0.0131993	0.0547533		0.0185922	-0.109315			Group_S2_S4_50	5	Group_S2_S4	0.557604		5	1	0.589535		5	1	0.73104		5	0	0.505616		5	1	0.489986		5	1	0.819367
Group_S2_S4_51	Group_S2_S4		0.147923	0.0441639		-0.180704	0.0117006		-0.0286513	0.0214153		0.016258	-0.0803966			Group_S2_S4_51	5	Group_S2_S4	0.568433		5	1	0.676926		5	1	0.731059		5	0	0.0348924		5	1	0.499804		5	1	0.942859
Group_S2_S4_52	Group_S2_S4		0.0132868	0.0409992		-0.0366904	0.044372		-0.0381011	-0.038494		0.11387	-0.109863			Group_S2_S4_52	5	Group_S2_S4	0.34703		5	1	0.554496		5	1	0.730138		5	0	0.632397		5	1	0.496908		5	1	0.984882
Group_S2_S4_53	Group_S2_S4		-0.040697	0.00543219		0.0299032	0.0412596		0.00446351	-0.0124394		0.00469815	-0.00477746			Group_S2_S4_53	5	Group_S2_S4	0.466589		5	1	0.586282		5	1	0.731056		5	0	0.105878		5	1	0.498495		5	1	0.716387
Group_S2_S4_54	Group_S2_S4		-0.0231746	0.236524		0.0348435	0.00614081		-0.00949235	0.0146517		-0.0831543	0.120548			Group_S2_S4_54	5	Group_S2_S4	0.424058		5	1	0.57562		5	1	0.272082		5	0	0.206665		5	1	0.496634		5	1	0.541632
Group_S2_S4_55	Group_S2_S4		0.0375964	-0.0646614		-0.0252781	-0.131384		-0.0399096	-0.00384814		0.0460588	0.0180643			Group_S2_S4_55	5	Group_S2_S4	0.488004		5	1	0.531651		5	1	0.730302		5	0	0.0884355		5	1	0.497148		5	1	0.939315
Group_S2_S4_56	Group_S2_S4		0.0733037	-0.0633891		-0.107167	0.0285354		-0.0539217	0.0503447		0.114284	-0.147621			Group_S2_S4_56	5	Group_S2_S4	0.499836		5	1	0.523082		5	1	0.731043		5	0	0.0968183		5	1	0.495334		5	1	0.653358
Group_S2_S4_57	Group_S2_S4		0.0610314	-0.0324774		-0.0494964	-0.169808		-0.0797091	0.0672821		0.111553	-0.0383489			Group_S2_S4_57	5	Group_S2_S4	0.405875		5	1	0.600188		5	1	0.725992		5	1	0.650136		5	1	0.503471		5	1	0.686559
Group_S2_S4_58	Group_S2_S4		0.0509391	0.135809		-0.00194998	-0.0708785		0.0317193	-0.0184212		-0.100278	-0.0350197			Group_S2_S4_58	5	Group_S2_S4	0.337271		5	0	0.586265		5	0	0.731057		5	1	0.984718		5	0	0.492527		5	0	0.994847
Group_S2_S4_59	Group_S2_S4		0.033979	-0.170432		-0.0711884	-0.0243015		0.00743379	0.0386368		-0.0351594	-0.0607609			Group_S2_S4_59	5	Group_S2_S4	0.235554		5	0	0.404608		5	0	0.415096		5	1	0.49587		5	0	0.488643		5	0	0.0174692
Group_S2_S4_60	Group_S2_S4		0.13493	-0.088534		-0.142692	0.0331955		-0.0627633	-0.000800007		0.111607	-0.100497			Group_S2_S4_60	5	Group_S2_S4	0.553209		5	0	0.664694		5	0	0.730314		5	1	0.675077		5	0	0.499151		5	0	0.964825
Group_S2_S4_61	Group_S2_S4		0.0859493	0.143625		-0.0520085	0.116418		-0.0540468	0.0100122		0.112282	0.042791			Group_S2_S4_61	5	Group_S2_S4	0.400323		5	0	0.553172		5	0	0.731058		5	1	0.995451		5	0	0.491413		5	0	0.996103
Group_S2_S4_62	Group_S2_S4		-0.0393858	-0.0443073		-0.0272659	-0.0891103		-0.0462249	0.0388595		0.0692523	-0.123967			Group_S2_S4_62	5	Group_S2_S4	0.239271		5	0	0.325538		5	0	0.273791		5	1	0.972976		5	0	0.491921		5	0	0.00603305
Group_S2_S4_63	Group_S2_S4		-0.0614583	0.0322382		0.00142598	0.0601869		-0.0972256	0.0717907		0.147618	0.0453676			Group_S2_S4_63	5	Group_S2_S4	0.223698		5	0	0.449904		5	0	0.268942		5	1	0.975234		5	0	0.481811		5	0	0.429146
Group_S2_S4_64	Group_S2_S4		-0.281876	0.07008		0.218739	0.139483		-0.123717	-0.0210693		0.259588	0.201011			Group_S2_S4_64	5	Group_S2_S4	0.458004		5	0	0.465315		5	0	0.546456		5	1	0.560611		5	0	0.497814		5	0	0.0253577
Group_S2_S4_65	Group_S2_S4		0.0420286	-0.229219		-0.117523	-0.151846		-0.00284309	0.00323372		0.0648136	-0.181087			Group_S2_S4_65	5	Group_S2_S4	0.262945		5	0	0.351266		5	0	0.268944		5	1	0.75767		5	0	0.491747		5	0	0.0500984
Group_S2_S4_66	Group_S2_S4		0.217319	-0.0277423		-0.127889	0.0346064		-0.0588683	0.0277904		0.0600342	-0.102405			Group_S2_S4_66	5	Group_S2_S4	0.427582		5	0	0.482913		5	0	0.268942		5	1	0.54551		5	0	0.49643		5	0	0.227026
Group_S2_S4_67	Group_S2_S4		-0.0624215	-0.0906966		-0.0528863	0.112667		-0.0187163	0.0227375		0.0367418	-0.0276625			Group_S2_S4_67	5	Group_S2_S4	0.305577		5	0	0.394016		5	0	0.268964		5	1	0.426897		5	0	0.498686		5	0	0.32754
Group_S2_S4_68	Group_S2_S4		-0.0861485	0.041826		0.0294644	0.139387		-0.0950082	-0.000609893		0.188865	0.06065			Group_S2_S4_68	5	Group_S2_S4	0.400801		5	0	0.580946		5	0	0.44651		5	1	0.314725		5	0	0.496652		5	0	0.395144
Group_S2_S4_69	Group_S2_S4		-0.0673091	-0.186852		-0.00695572	-0.176945		-0.0455808	0.0215937		0.121326	-0.146155			Group_S2_S4_69	5	Group_S2_S4	0.558414		5	0	0.62029		5	0	0.731058		5	1	0.840305		5	0	0.497151		5	0	0.997497
Group_S2_S4_70	Group_S2_S4		0.0305746	-0.156815		-0.107502	0.143706		0.0742851	0.0083298		-0.0925723	-0.00751137			Group_S2_S4_70	5	Group_S2_S4	0.387374		5	0	0.562587		5	0	0.731058		5	1	0.698292		5	0	0.494616		5	0	0.372199
Group_S2_S4_71	Group_S2_S4		-0.0314495	-0.0189536		-0.0752827	-0.138877		0.0498604	0.0146056		-0.121818	0.00235666			Group_S2_S4_71	5	Group_S2_S4	0.321727		5	0	0.437027		5	0	0.268943						5	0	0.49107		5	0	0.0297194

## Sheet: Datasheet 3
Datasheet 3. Source data of 16S_CRC
						--------------------PCoA--------------------																			--------------------AUC--------------------
			Bray-Curtis			Jensne-Shannoon			Meta-Storms			UniFrac					Phylo-Spec				RF				PM-CNN				DeepPhylo				CNN				MetaDR
SampleID	Group		PC1	PC2		PC1	PC2		PC1	PC2		PC1	PC2			SampleID	Fold	True Label	Pred Score		Fold	True Label	Pred Score		Fold	True Label	Pred Score		Fold	True Label	Pred Score		Fold	True Label	Pred Score		Fold	True Label	Predicted Probability
SRR22682208	CRC		-0.152586	0.0433761		-0.188529	-0.0111858		0.054637	-0.0649052		-0.0704578	0.0305406			SRR22682244	1	CRC	0.24123		1	0	0.481862		1	0	0.275879		1	1	0.222694		1	0	0.5672		1	0	0.586971
SRR22682244	CRC		-0.174614	-0.131087		-0.170812	0.141263		0.0597912	0.00262982		-0.114166	0.0832623			SRR22682308	1	Control	0.55738		1	1	0.612358		1	1	0.606164		1	0	0.0254555		1	1	0.571608		1	1	0.770148
SRR22682261	CRC		-0.232429	0.0291326		-0.206988	-0.0618448		-0.0939069	0.0498824		0.203162	-0.0452789			SRR22682336	1	CRC	0.636477		1	0	0.688638		1	0	0.730985		1	1	0.96389		1	0	0.570121		1	0	0.753595
SRR22682272	CRC		-0.234009	-0.0197978		-0.209818	0.0648945		0.211789	0.0262762		-0.306196	-0.0750621			SRR22682429	1	CRC	0.0400582		1	0	0.511995		1	0	0.319922		1	1	0.999113		1	0	0.566895		1	0	0.364108
SRR22682273	CRC		-0.203096	-0.111733		-0.18711	0.151697		0.136468	-0.032091		-0.248056	-0.00523796			SRR22682539	1	Control	0.687942		1	1	0.598856		1	1	0.73087		1	0	0.920511		1	1	0.567992		1	1	0.386751
SRR22682308	HC		-0.0779004	-0.106581		-0.102244	0.138921		-0.0395067	0.00537359		0.0768771	0.121232			SRR22682550	1	Control	0.857895		1	1	0.621753		1	1	0.730789		1	0	0.160163		1	1	0.571578		1	1	0.389389
SRR22682317	HC		-0.152189	0.118663		-0.164676	-0.0363004		-0.0940643	-0.0313452		0.0780463	-0.13092			SRR22682607	1	Control	0.764857		1	1	0.592401		1	1	0.731055		1	0	0.0432782		1	1	0.570124		1	1	0.716073
SRR22682319	HC		-0.0761141	-0.0537774		-0.115493	0.112808		-0.0567634	-0.0437734		0.0968926	-0.00221668			SRR30050022	1	Control	0.852675		1	1	0.581249		1	1	0.731054		1	0	0.245083		1	1	0.570701		1	1	0.649723
SRR22682322	HC		-0.0879809	-0.0467554		-0.109269	0.0907043		-0.0604158	-0.0266871		0.114839	0.0271503			SRR30050029	1	Control	0.840925		1	1	0.619036		1	1	0.729693		1	0	0.0309217		1	1	0.573304		1	1	0.679089
SRR22682324	HC		-0.136432	-0.0636532		-0.139657	0.103531		-0.0849488	-0.0142265		0.09128	-0.0523907			SRR30050034	1	CRC	0.386338		1	0	0.455308		1	0	0.27716		1	1	0.874042		1	0	0.570221		1	0	0.385344
SRR22682326	HC		-0.0757683	0.132988		-0.103533	-0.0909184		-0.0954408	0.0265992		0.142602	-0.0326563			SRR30050111	1	CRC	0.546528		1	0	0.389627		1	0	0.26904		1	0	0.0120853		1	0	0.565328		1	0	0.384431
SRR22682328	HC		-0.142536	-0.0148628		-0.170843	0.0389467		-0.0974105	0.0272832		0.0888002	-0.027062			SRR30050119	1	Control	0.899398		1	1	0.60385		1	1	0.730769		1	0	0.221403		1	1	0.575109		1	1	0.629309
SRR22682330	HC		-0.14539	0.0207557		-0.148684	0.0610507		0.00860674	-0.0195526		0.0542752	0.103712			SRR30050131	1	Control	0.845979		1	1	0.509923		1	1	0.634012		1	0	0.151246		1	1	0.569454		1	1	0.528292
SRR22682336	CRC		-0.0543925	-0.0986799		-0.0662285	0.114719		0.0250466	-0.0188294		-0.0366605	0.109899			SRR30050058	1	CRC	0.716701		1	0	0.379858		1	0	0.270064		1	1	0.115237		1	0	0.566721		1	0	0.44981
SRR22682351	CRC		-0.143235	-0.13165		-0.144474	0.159771		0.049082	-0.0390312		-0.144383	0.0756263			SRR30050059	1	CRC	0.277726		1	0	0.482312		1	0	0.275941		1	1	0.928686		1	0	0.566869		1	0	0.437685
SRR22682364	CRC		-0.133251	-0.0998993		-0.147708	0.112056		0.0605294	-0.0222738		-0.104422	0.122339			SRR30050061	1	CRC	0.211574		1	0	0.458236		1	0	0.269066		1	1	1		1	0	0.571154		1	0	0.411268
SRR22682401	CRC		-0.296502	0.11507		-0.28324	-0.13157		0.198454	0.104085		-0.359203	-0.156721			ERR475468	1	Control	0.69098		1	1	0.714045		1	1	0.70879		1	0	0.728015		1	1	0.567888		1	1	0.71496
SRR22682429	CRC		-0.345514	0.119999		-0.334187	-0.146666		0.152044	0.13742		-0.338154	-0.163734			ERR475469	1	Control	0.727696		1	1	0.681493		1	1	0.327359		1	0	0.69227		1	1	0.570927		1	1	0.695331
SRR22682493	CRC		-0.221338	0.0778499		-0.215535	-0.0979867		0.0868883	0.0608922		-0.230037	-0.0571908			ERR475481	1	Control	0.91166		1	1	0.680626		1	1	0.730657		1	0	0.0451497		1	1	0.572052		1	1	0.772492
SRR22682497	CRC		-0.263572	0.0623182		-0.246312	-0.0422346		0.271076	0.0594391		-0.351225	-0.110904			ERR475483	1	Control	0.878144		1	1	0.836868		1	1	0.731058		1	0	0.0384498		1	1	0.57783		1	1	0.818466
SRR22682499	CRC		-0.303238	0.114061		-0.283404	-0.130154		0.242118	0.0747907		-0.3393	-0.0881091			ERR475488	1	Control	0.462349		1	1	0.720624		1	1	0.731058		1	0	0.711996		1	1	0.567737		1	1	0.787632
SRR22682504	CRC		-0.276547	0.0928602		-0.261952	-0.104981		0.212426	0.130579		-0.363728	-0.181886			ERR475517	1	Control	0.724697		1	1	0.786525		1	1	0.730713		1	0	0.025833		1	1	0.570942		1	1	0.783744
SRR22682536	HC		-0.0553312	-0.100242		-0.0681816	0.116163		0.0239118	-0.0198152		-0.0359094	0.109063			ERR475519	1	Control	0.850072		1	1	0.651311		1	1	0.731058		1	0	0.00656926		1	1	0.572595		1	1	0.731157
SRR22682539	HC		-0.374031	0.140919		-0.364439	-0.177326		-0.0728856	0.21222		-0.236661	-0.301956			ERR475532	1	CRC	0.147758		1	0	0.547622		1	0	0.710665		1	0	0.0214977		1	0	0.568359		1	0	0.681428
SRR22682541	HC		-0.189535	-0.0752293		-0.18785	0.0855754		-0.0111766	0.0217889		-0.120513	0.00606271			ERR475534	1	Control	0.833694		1	1	0.619554		1	1	0.731047		1	1	0.999755		1	1	0.568694		1	1	0.690755
SRR22682543	HC		-0.371177	0.143858		-0.362978	-0.178611		-0.0524542	0.206008		-0.235109	-0.259739			ERR475539	1	CRC	0.118774		1	0	0.439487		1	0	0.427093		1	1	0.638738		1	0	0.574252		1	0	0.557207
SRR22682545	HC		-0.368199	0.141025		-0.356647	-0.174272		-0.0463464	0.182237		-0.240658	-0.245452			ERR475550	1	Control	0.826363		1	1	0.799892		1	1	0.731058		1	0	0.0139869		1	1	0.570509		1	1	0.793418
SRR22682550	HC		-0.358084	0.138011		-0.345643	-0.16834		-0.0714307	0.198601		-0.228064	-0.30982			ERR475563	1	Control	0.941699		1	1	0.750635		1	1	0.731058		1	0	0.246011		1	1	0.571284		1	1	0.749892
SRR22682553	HC		-0.0967166	-0.0587224		-0.13374	0.0854094		-0.0562023	-0.0385996		0.0859741	0.0141651			ERR674099	1	Control	0.614781		1	1	0.595221		1	1	0.325027		1	0	0.543516		1	1	0.56748		1	1	0.702578
SRR22682555	HC		-0.102481	-0.0142373		-0.13478	0.0917824		-0.0679284	-0.0343166		0.118241	0.000766564			ERR674116	1	Control	0.447184		1	1	0.588262		1	1	0.731056		1	1	0.827544		1	1	0.570261		1	1	0.657287
SRR22682558	HC		-0.373926	0.1438		-0.362385	-0.17805		-0.0409238	0.196576		-0.246461	-0.254848			ERR674124	1	CRC	0.218784		1	0	0.45098		1	0	0.473547		1	1	0.875839		1	0	0.57041		1	0	0.652837
SRR22682560	HC		-0.215926	0.0992956		-0.218601	-0.0894692		-0.102657	0.041475		0.133492	-0.0290171			ERR674129	1	CRC	0.17716		1	0	0.416586		1	0	0.275229		1	1	0.7256		1	0	0.57012		1	0	0.734027
SRR22682562	HC		-0.363541	0.140692		-0.353147	-0.172219		-0.047946	0.183253		-0.232655	-0.270456			ERR674132	1	CRC	0.664739		1	0	0.597784		1	0	0.462178		1	1	0.729588		1	0	0.567896		1	0	0.735638
SRR22682570	CRC		-0.143925	0.158657		-0.13744	-0.157356		-0.0706271	0.034543		0.181797	-0.0147699			ERR674133	1	CRC	0.19009		1	0	0.287158		1	0	0.268954		1	1	0.785427		1	0	0.565663		1	0	0.495708
SRR22682593	CRC		-0.161224	-0.0792157		-0.169729	0.0862027		0.144793	-0.0280773		-0.229416	0.0181241			ERR674135	1	CRC	0.302129		1	0	0.28679		1	0	0.268979		1	1	0.635642		1	0	0.567138		1	0	0.544935
SRR22682598	HC		-0.0628781	0.0384253		-0.10429	0.0247653		-0.0947932	0.00787604		0.209672	-0.0476984			ERR674145	1	CRC	0.0566168		1	0	0.314124		1	0	0.268947		1	1	0.31985		1	0	0.566096		1	0	0.523091
SRR22682601	HC		-0.0797749	0.0354517		-0.119136	0.014907		-0.0394709	-0.00836858		0.0982608	0.092783			ERR674156	1	CRC	0.0191136		1	0	0.402104		1	0	0.270464		1	1	0.990205		1	0	0.570438		1	0	0.661253
SRR22682603	HC		-0.124934	-0.00269911		-0.136907	0.0370375		-0.0718187	-0.0423135		0.0613371	-0.0905735			SRR2761049	1	Control	0.544681		1	1	0.564164		1	1	0.679216		1	0	1.64883e-14		1	1	0.577719		1	1	0.639973
SRR22682605	HC		-0.151019	-0.0690045		-0.163235	0.0936859		0.120811	-0.022434		-0.146025	0.0779097			SRR2761052	1	Control	1		1	1	0.57367		1	1	0.730104		1	0	0.233377		1	1	0.575573		1	1	0.661966
SRR22682607	HC		-0.0830262	-0.078243		-0.0997683	0.0954445		-0.0761489	0.0177822		0.188608	0.0594105			SRR2761070	1	Control	0.732543		1	1	0.583533		1	1	0.728399		1	0	1.95491e-10		1	1	0.586556		1	1	0.642518
SRR30050020	HC		-0.266424	0.067148		-0.241125	-0.0143973		-0.0753691	-0.0724943		0.202755	-0.0744928			SRR2761072	1	Control	0.999998		1	1	0.581082		1	1	0.729008		1	0	1		1	1	0.574892		1	1	0.627286
SRR30050022	HC		-0.305857	0.136115		-0.287538	-0.022509		-0.0706967	-0.08144		-0.0415816	-0.161109			SRR2761091	1	Control	0.969586		1	1	0.576837		1	1	0.697126		1	1	1		1	1	0.572718		1	1	0.616197
SRR30050023	HC		-0.320921	0.135266		-0.293925	-0.0223854		-0.059832	-0.0866018		-0.0886434	-0.172462			SRR2761294	1	Control	0.999345		1	1	0.564326		1	1	0.450368		1	0	0.00175202		1	1	0.574634		1	1	0.628382
SRR30050026	HC		-0.26663	0.0305665		-0.258276	-0.010325		-0.0320735	0.0734076		-0.159574	-0.0969324			SRR3361466	1	Control	0.660301		1	1	0.614572		1	1	0.694882		1	0	0.0150806		1	1	0.567183		1	1	0.700515
SRR30050028	HC		-0.22898	0.087507		-0.209935	0.0150484		-0.0434715	-0.09959		0.174762	-0.0232032			SRR3361483	1	Control	0.849819		1	1	0.646143		1	1	0.330005		1	0	0.000588515		1	1	0.570505		1	1	0.609961
SRR30050029	HC		-0.264314	0.101206		-0.232507	0.0101059		-0.0545917	-0.0702967		-0.00510609	-0.155129			SRR3361499	1	Control	0.596882		1	1	0.646807		1	1	0.731054		1	0	0.899253		1	1	0.573511		1	1	0.582982
SRR30050031	HC		-0.268245	0.106658		-0.258538	-0.0336749		-0.0253178	-0.06492		-0.146177	-0.110652			SRR3361590	1	CRC	0.11706		1	0	0.398239		1	0	0.268942		1	1	0.802272		1	0	0.565926		1	0	0.487868
SRR30050034	CRC		-0.274336	0.0221066		-0.268066	0.030783		0.168902	-0.0250916		-0.264931	-0.0351547			SRR3361658	1	CRC	0.520498		1	0	0.490704		1	0	0.291537		1	0	0.423035		1	0	0.572203		1	0	0.561097
SRR30050090	CRC		-0.296282	-0.0195455		-0.24461	0.101151		0.177959	-0.0713726		-0.2597	-0.0394616			SRR3361671	1	Control	0.568034		1	1	0.600085		1	1	0.730854		1	0	0.0156456		1	1	0.579718		1	1	0.66032
SRR30050096	CRC		-0.279131	0.0248139		-0.25543	-0.0151324		0.0240435	0.0671943		-0.211131	-0.0111528			SRR3361681	1	Control	0.748173		1	1	0.67157		1	1	0.731041		1	1	0.976408		1	1	0.570061		1	1	0.667358
SRR30050108	CRC		-0.258461	0.111393		-0.245841	-0.0229465		-0.0266184	-0.0599216		-0.0466474	-0.0439134			SRR3361683	1	Control	0.833848		1	1	0.74833		1	1	0.731058		1	0	0.0266588		1	1	0.568189		1	1	0.780002
SRR30050111	CRC		-0.253056	-0.0435799		-0.210157	0.104602		0.293135	-0.0105368		-0.329382	-0.0901821			SRR3362063	1	Control	0.688766		1	1	0.59388		1	1	0.727216		1	1	0.914685		1	1	0.570614		1	1	0.556096
SRR30050117	HC		-0.317648	0.127059		-0.266285	-0.00640761		-0.0409781	-0.0921243		-0.0385372	-0.15742			SRR3362073	1	CRC	0.582551		1	0	0.621749		1	0	0.730861		1	1	0.599523		1	0	0.571511		1	0	0.593358
SRR30050119	HC		-0.273366	0.143854		-0.241081	-0.0230949		-0.0523772	-0.0919044		-0.0172716	-0.207522			SRR3362108	1	CRC	0.576309		1	0	0.478304		1	0	0.723685		1	0	0.117411		1	0	0.568807		1	0	0.583534
SRR30050121	HC		-0.300463	0.0511261		-0.258491	0.0509876		0.00494637	-0.103396		-0.0775819	-0.0681967			SRR3362125	1	Control	0.712641		1	1	0.70643		1	1	0.731047		1	0	0.0344434		1	1	0.568362		1	1	0.76958
SRR30050124	HC		-0.140895	0.0501167		-0.146434	-0.029222		-0.0574727	-0.0205459		0.0705348	0.0399636			SRR3362219	1	CRC	0.654116		1	0	0.610638		1	0	0.729507		1	0	0.0688825		1	0	0.568755		1	0	0.729874
SRR30050126	HC		-0.274135	0.134822		-0.236226	-0.0185074		-0.0677812	-0.0927127		-0.0133927	-0.237112			SRR3362233	1	CRC	0.160689		1	0	0.349595		1	0	0.271863		1	1	0.998792		1	0	0.566774		1	0	0.414837
SRR30050127	HC		-0.354266	0.162304		-0.301447	-0.0339121		-0.049961	-0.0932611		-0.0457651	-0.234478			SRR3362258	1	Control	0.989068		1	1	0.750727		1	1	0.731058		1	0	0.715923		1	1	0.571943		1	1	0.697505
SRR30050128	HC		-0.258774	-0.00410483		-0.269045	0.0286025		0.00989018	-0.0732676		-0.187137	-0.100287			SRR3362267	1	Control	0.544083		1	1	0.567894		1	1	0.730754		1	0	0.101943		1	1	0.566871		1	1	0.710083
SRR30050131	HC		-0.28447	0.0114334		-0.245185	0.076747		0.125625	-0.0952265		-0.237034	-0.0536182			SRR3362291	1	Control	0.716345		1	1	0.624398		1	1	0.710926		1	0	0.366374		1	1	0.567385		1	1	0.760846
SRR30050132	HC		-0.211467	0.0563355		-0.19779	-0.0135586		-0.0305424	-0.134964		0.162958	-0.0572731			SRR3667003	1	CRC	0.150648		1	0	0.310461		1	0	0.268958		1	1	0.984443		1	0	0.565307		1	0	0.438439
SRR30050040	CRC		-0.276763	0.101591		-0.280313	-0.0414126		0.00393904	-0.0660105		-0.12398	-0.0633428			SRR3667010	1	CRC	0.446052		1	0	0.410419		1	0	0.683896		1	1	0.975095		1	0	0.576065		1	0	0.580715
SRR30050043	CRC		-0.306013	0.123803		-0.249746	-0.0146518		0.00771348	-0.0771392		-0.132109	-0.0287496			SRR3667035	1	Control	0.151078		1	1	0.261592		1	1	0.268998		1	1	0.931082		1	1	0.565396		1	1	0.385411
SRR30050045	CRC		-0.331792	0.139484		-0.284892	-0.0282146		0.012361	-0.101129		-0.111599	-0.0773949			SRR2143524	1	Control	0.748178		1	1	0.802951		1	1	0.731058		1	0	0.474479		1	1	0.571858		1	1	0.769339
SRR30050046	CRC		-0.302189	0.0336537		-0.284856	-0.0333881		0.143022	0.0127109		-0.272663	-0.0375365			SRR2143577	1	Control	0.568738		1	1	0.64455		1	1	0.729971		1	0	0.114891		1	1	0.567649		1	1	0.739788
SRR30050053	CRC		-0.259007	-0.0811154		-0.221007	0.0998088		0.320422	0.0294481		-0.346189	-0.0988569			SRR2143586	1	Control	0.708797		1	1	0.565703		1	1	0.728171		1	0	0.0791117		1	1	0.56599		1	1	0.517206
SRR30050058	CRC		-0.222734	-0.0630572		-0.226421	0.0702791		0.115864	-0.018751		-0.230839	0.0214308			SRR2143712	1	CRC	0.567779		1	0	0.540745		1	0	0.274916		1	1	0.0129538		1	0	0.569617		1	0	0.59797
SRR30050059	CRC		-0.298101	-0.000111938		-0.27603	-0.000446104		0.0786544	-0.0158715		-0.233434	-0.018154			SRR2143767	1	Control	0.705435		1	1	0.769459		1	1	0.731038		1	0	0.413853		1	1	0.580274		1	1	0.731921
SRR30050061	CRC		-0.288607	0.041936		-0.246831	0.0624685		0.109956	-0.0592012		-0.202348	-0.0220895			SRR2143830	1	CRC	0.568021		1	0	0.609585		1	0	0.728878		1	0	0.0517755		1	0	0.567586		1	0	0.713419
SRR30050068	CRC		-0.298217	0.0611282		-0.286302	-0.0401187		0.0843353	-0.0565919		-0.152686	0.048311			SRR2143878	1	Control	0.805039		1	1	0.640376		1	1	0.730981		1	0	0.0156542		1	1	0.571914		1	1	0.684614
ERR475468	HC		0.12913	-0.165647		0.125872	0.133574		0.015125	-0.053098		-0.0186968	0.134947			SRR2143894	1	Control	0.719733		1	1	0.821198		1	1	0.731058		1	0	0.107712		1	1	0.567617		1	1	0.779847
ERR475469	HC		0.0695834	-0.137959		0.0650899	0.0934525		0.021859	0.00621108		-0.0663491	0.132144			SRR2143943	1	Control	0.583124		1	1	0.533175		1	1	0.440004		1	1	0.77474		1	1	0.569817		1	1	0.709657
ERR475470	HC		-0.00109801	-0.207736		0.0158526	0.164481		-0.0360459	0.0115485		0.00137817	0.0885946			SRR2143960	1	Control	0.868504		1	1	0.778596		1	1	0.731058		1	0	0.707039		1	1	0.568659		1	1	0.808661
ERR475473	HC		0.0348176	-0.226111		0.0474939	0.187954		-0.0349691	-0.0280316		0.0801445	0.117681			SRR2143988	1	Control	0.666185		1	1	0.713599		1	1	0.731014		1	1	0.993034		1	1	0.569355		1	1	0.754005
ERR475474	HC		0.113447	0.133508		0.0685717	-0.113269		-0.0593652	0.0220283		0.18138	0.0584256			SRR2144002	1	Control	0.730797		1	1	0.759164		1	1	0.731009		1	1	0.830058		1	1	0.572738		1	1	0.75219
ERR475477	HC		0.0959328	-0.243569		0.103462	0.195779		0.00432206	-0.013851		-0.00175114	0.157963			SRR2144020	1	Control	0.643718		1	1	0.761378		1	1	0.731056		1	0	0.0520196		1	1	0.56884		1	1	0.762288
ERR475478	HC		0.0781913	-0.170075		0.0778197	0.144667		-0.0266644	-0.0698591		-0.0395151	0.0286002			SRR2144021	1	Control	0.709993		1	1	0.798684		1	1	0.731057		1	0	0.506265		1	1	0.569738		1	1	0.753643
ERR475480	HC		0.0143449	0.158944		0.00279874	-0.145862		-0.0963151	0.00429339		0.157678	0.00738406			SRR2144024	1	Control	0.649643		1	1	0.674545		1	1	0.731047		1	0	0.108482		1	1	0.569786		1	1	0.688966
ERR475481	HC		-0.00423839	-0.177923		0.0120392	0.157099		0.0262772	-0.0376289		0.0144456	0.155845			SRR2144033	1	CRC	0.271267		1	0	0.326622		1	0	0.269083		1	1	0.648566		1	0	0.568773		1	0	0.507996
ERR475483	HC		0.217173	0.224692		0.199378	-0.165403		-0.120345	0.025068		0.39556	-0.107005			SRR2144071	1	CRC	0.539867		1	0	0.400978		1	0	0.269025		1	0	0.0563769		1	0	0.566122		1	0	0.456312
ERR475484	HC		0.0179089	-0.14637		0.0198653	0.105321		-0.0375457	-0.00397835		-0.0366498	0.109398			SRR2144098	1	Control	0.597868		1	1	0.615569		1	1	0.436019		1	1	0.213757		1	1	0.567809		1	1	0.701726
ERR475485	HC		0.00794258	-0.107062		0.0151386	0.0801933		-0.0443188	-0.000677185		-0.0248098	0.0540344			SRR2144121	1	Control	0.763946		1	1	0.736194		1	1	0.731058		1	0	0.0642943		1	1	0.570196		1	1	0.748445
ERR475486	HC		0.13497	0.385982		0.120363	-0.345648		-0.131964	0.0607952		0.37319	-0.209868			SRR2144126	1	Control	0.787578		1	1	0.818945		1	1	0.731058		1	0	0.050388		1	1	0.568833		1	1	0.721431
ERR475487	HC		0.0865393	0.0440378		0.0647784	-0.0684649		-0.0666318	-0.0594322		0.0986173	-0.00569112			SRR22682273	2	CRC	0.329323		2	0	0.418672		2	0	0.731017		2	0	0.394787		2	0	0.542876		2	0	0.541744
ERR475488	HC		0.0582066	-0.176984		0.0740048	0.148753		-0.0461324	-0.0180253		-0.0466118	0.0439762			SRR22682319	2	Control	0.814505		2	1	0.627786		2	1	0.730463		2	0	0.00294852		2	1	0.539489		2	1	0.808199
ERR475492	HC		0.207069	-0.0710639		0.191024	0.092583		-0.0293062	-0.00483816		0.0123437	0.0985019			SRR22682326	2	Control	0.479801		2	1	0.557282		2	1	0.726492		2	0	0.0636981		2	1	0.545426		2	1	0.842865
ERR475494	HC		0.119771	-0.102394		0.109488	0.0639117		-0.027281	0.0126378		-0.00713166	0.102475			SRR22682328	2	Control	0.75615		2	1	0.591981		2	1	0.731053		2	0	0.000865573		2	1	0.542156		2	1	0.84003
ERR475495	HC		0.161002	-0.197518		0.150291	0.165932		-0.0584719	-0.0303376		0.136066	0.103714			SRR22682330	2	Control	0.754274		2	1	0.605146		2	1	0.636911		2	1	0.0320082		2	1	0.542332		2	1	0.923982
ERR475497	HC		0.254103	-0.0358737		0.222935	0.00857223		-0.0357577	-0.0232695		0.138142	0.0970262			SRR22682493	2	CRC	0.0573342		2	0	0.409902		2	0	0.285486		2	1	0.00498114		2	0	0.547629		2	0	0.515925
ERR475500	CRC		-0.21902	0.00165624		-0.190835	-0.0113113		0.0747904	0.0248792		-0.224352	-0.212498			SRR22682541	2	Control	0.606836		2	1	0.479523		2	1	0.476635		2	0	0.00140384		2	1	0.540512		2	1	0.510565
ERR475501	CRC		-0.173398	-0.054214		-0.155875	0.0186992		0.234521	0.0357848		-0.304647	-0.0355435			SRR22682543	2	Control	0.721557		2	1	0.611824		2	1	0.731032		2	0	9.20186e-08		2	1	0.543327		2	1	0.261453
ERR475503	HC		0.204705	-0.0598827		0.176894	0.0442433		-0.0471965	-0.0250872		0.0893424	0.101707			SRR22682560	2	Control	0.574454		2	1	0.520313		2	1	0.730768		2	0	3.05263e-15		2	1	0.543265		2	1	0.36282
ERR475504	HC		0.20045	-0.0472983		0.176139	0.0114373		-0.0355274	-0.0100211		0.140694	0.133946			SRR22682601	2	Control	0.426812		2	1	0.61388		2	1	0.730991		2	0	0.0207374		2	1	0.539036		2	1	0.878744
ERR475508	HC		0.0966345	-0.147383		0.0926151	0.125568		0.0063495	-0.0793288		-0.0313161	0.0599226			SRR30050117	2	Control	0.823508		2	1	0.514394		2	1	0.730715		2	0	0.000195587		2	1	0.548108		2	1	0.470694
ERR475512	HC		0.239217	0.108263		0.195484	-0.0788607		-0.109577	0.010592		0.259405	-0.00370414			SRR30050127	2	Control	0.616934		2	1	0.454148		2	1	0.727998		2	0	0.0998828		2	1	0.551086		2	1	0.242359
ERR475513	CRC		0.119259	-0.221186		0.126415	0.173118		0.0608355	-0.0166482		-0.123941	0.116182			SRR30050046	2	CRC	0.289889		2	0	0.356059		2	0	0.268951		2	1	0.422178		2	0	0.53501		2	0	0.166698
ERR475514	HC		0.0888668	-0.110792		0.0814903	0.0926447		-0.0675207	-0.0200894		0.00923773	0.0951402			SRR30050053	2	CRC	0.526226		2	0	0.297858		2	0	0.269204		2	1	0.816283		2	0	0.512669		2	0	0.162164
ERR475517	HC		0.178627	0.249163		0.153275	-0.216906		-0.115054	0.0301152		0.154978	-0.0394563			ERR475470	2	Control	0.618715		2	1	0.579603		2	1	0.73012		2	0	0.0581295		2	1	0.536879		2	1	0.707552
ERR475519	HC		0.1727	0.0875425		0.146725	-0.0900713		-0.0575869	0.0117038		0.122215	0.0823301			ERR475480	2	Control	0.689978		2	1	0.683698		2	1	0.729769		2	0	0.00109255		2	1	0.554238		2	1	0.862448
ERR475522	HC		0.0946103	-0.109877		0.0853115	0.0887313		-0.0956181	0.0143637		0.19229	0.0556756			ERR475486	2	Control	0.999544		2	1	0.803957		2	1	0.731053		2	0	0.00183372		2	1	0.560699		2	1	0.944811
ERR475525	HC		0.0813732	-0.181078		0.085962	0.147929		-0.0601227	-0.0250046		0.12778	0.0895388			ERR475500	2	CRC	0.284523		2	0	0.381157		2	0	0.377364		2	1	0.993933		2	0	0.541782		2	0	0.495556
ERR475526	HC		0.0562123	-0.148023		0.0574135	0.136442		-0.0491163	-0.0356676		-0.020583	0.00499367			ERR475508	2	Control	0.786717		2	1	0.673191		2	1	0.731057		2	0	0.000575131		2	1	0.540517		2	1	0.759992
ERR475532	CRC		-0.035745	-0.28462		-0.014357	0.254701		0.105836	-0.056991		-0.177468	0.0944478			ERR475513	2	CRC	0.464795		2	0	0.505269		2	0	0.269702		2	0	0.000112236		2	0	0.537942		2	0	0.672243
ERR475534	HC		0.0918585	-0.126984		0.0814119	0.111838		-0.0262978	-0.0382804		0.027446	0.0852572			ERR475526	2	Control	0.956163		2	1	0.664307		2	1	0.731057		2	1	0.487198		2	1	0.54313		2	1	0.809358
ERR475539	CRC		0.0121482	0.0407017		-0.0162	-0.0629405		0.20798	0.0394657		-0.286019	-0.0370134			ERR475545	2	Control	0.493815		2	1	0.552388		2	1	0.728443		2	0	0.00397652		2	1	0.545845		2	1	0.633514
ERR475540	CRC		-0.143792	-0.121256		-0.122953	0.0799927		0.239723	0.0317367		-0.318667	-0.0395722			ERR475570	2	Control	0.810211		2	1	0.783782		2	1	0.731056		2	0	0.000193839		2	1	0.548243		2	1	0.861433
ERR475541	CRC		0.0153156	-0.0824467		0.00768306	0.0443684		0.137188	0.00899919		-0.178707	0.0750881			ERR475572	2	Control	0.932932		2	1	0.804746		2	1	0.731058		2	0	0.0350302		2	1	0.547625		2	1	0.913069
ERR475545	HC		-0.0117512	-0.152097		-0.0118006	0.110237		0.0304634	-0.0338311		-0.0929039	0.128589			ERR475575	2	Control	0.931527		2	1	0.768056		2	1	0.731057		2	1	0.999757		2	1	0.549214		2	1	0.895523
ERR475549	HC		0.223113	0.171722		0.212535	-0.150116		-0.114279	0.037732		0.314579	-0.0654999			ERR475576	2	CRC	0.0156365		2	0	0.228787		2	0	0.26895		2	1	0.965388		2	0	0.535091		2	0	0.222594
ERR475550	HC		0.217513	0.110226		0.187886	-0.0901468		-0.117262	0.037784		0.351778	-0.0387549			ERR674104	2	Control	0.546069		2	1	0.520452		2	1	0.269112		2	0	0.0907856		2	1	0.536425		2	1	0.812067
ERR475563	HC		0.239573	0.0475377		0.207489	-0.0191702		-0.094453	0.0034006		0.267797	0.0222243			ERR674107	2	Control	0.505465		2	1	0.590194		2	1	0.326527		2	0	0.0140899		2	1	0.547001		2	1	0.685879
ERR475564	HC		0.0580581	0.140021		0.0279351	-0.161716		-0.0771442	0.107487		-0.0787708	-0.0564004			ERR674130	2	CRC	0.263701		2	0	0.367497		2	0	0.269536		2	1	0.945511		2	0	0.520869		2	0	0.510169
ERR475565	HC		0.169833	-0.0308619		0.147977	0.0587873		0.000928529	-0.0414037		0.0968222	0.124929			ERR674142	2	CRC	0.00403015		2	0	0.395888		2	0	0.268969		2	1	0.999998		2	0	0.541478		2	0	0.229776
ERR475566	HC		0.221242	-0.0790377		0.199974	0.0904923		-0.062343	-0.0163649		0.1961	0.0905846			ERR674152	2	CRC	0.210097		2	0	0.410296		2	0	0.268945		2	1	0.889863		2	0	0.535748		2	0	0.727111
ERR475570	HC		0.195551	0.0226804		0.174281	0.0162914		-0.0769451	-0.00787969		0.136637	0.0505217			ERR674168	2	CRC	0.00445404		2	0	0.305365		2	0	0.268964		2	1	0.999984		2	0	0.540452		2	0	0.166604
ERR475571	HC		0.224994	0.254522		0.189264	-0.200599		-0.105013	0.0229125		0.339684	-0.0349113			ERR674169	2	CRC	0.0147318		2	0	0.257472		2	0	0.268967		2	0	0.187287		2	0	0.53517		2	0	0.223723
ERR475572	HC		0.224722	0.10866		0.191393	-0.0907047		-0.107945	0.016568		0.327045	-0.0217993			SRR2761034	2	Control	0.483306		2	1	0.570781		2	1	0.69838		2	0	8.99047e-11		2	1	0.55907		2	1	0.596779
ERR475574	HC		0.135073	0.261701		0.121772	-0.21396		-0.118492	0.0356674		0.260052	-0.0892319			SRR2761083	2	Control	0.95921		2	1	0.571339		2	1	0.664571		2	0	1		2	1	0.550821		2	1	0.606097
ERR475575	HC		0.195762	0.179275		0.167911	-0.150708		-0.107047	0.00955136		0.213445	-0.041156			SRR2761200	2	CRC	4.60637e-05		2	0	0.567076		2	0	0.331041		2	1	1.18688e-10		2	0	0.559154		2	0	0.514887
ERR475576	CRC		-0.174233	-0.178298		-0.142108	0.133532		0.238261	0.0254008		-0.322784	-0.0303038			SRR2761292	2	Control	1		2	1	0.571044		2	1	0.707992		2	0	0.000151364		2	1	0.545675		2	1	0.661357
ERR475579	CRC		-0.0510822	-0.0567724		-0.0548118	0.035946		0.0264175	-0.0268152		-0.1356	0.0437578			SRR2761296	2	Control	0.879448		2	1	0.633926		2	1	0.731041		2	0	0.0682239		2	1	0.57035		2	1	0.802957
ERR475580	CRC		0.0475329	-0.0808003		0.0348046	0.0354192		0.0933971	-0.0318128		-0.147338	0.0863019			SRR2761300	2	Control	0.7864		2	1	0.58933		2	1	0.721575		2	1	1		2	1	0.572871		2	1	0.679335
ERR475591	CRC		0.172471	0.116275		0.1376	-0.101718		-0.0151409	0.0295782		-0.0448832	0.053227			SRR3361505	2	Control	0.75584		2	1	0.574337		2	1	0.720275		2	0	0.00936386		2	1	0.543167		2	1	0.736777
ERR674079	HC		0.038367	-0.0838537		0.0354588	0.0311874		0.00510868	-0.00220357		-0.139035	0.0427872			SRR3361536	2	Control	0.693236		2	1	0.683477		2	1	0.325132		2	0	0.0724453		2	1	0.539345		2	1	0.824535
ERR674081	HC		0.0898561	-0.17462		0.0818628	0.138092		0.102622	-0.0275799		-0.155153	0.0860608			SRR3361586	2	CRC	0.451351		2	0	0.633529		2	0	0.713074		2	1	0.99642		2	0	0.537337		2	0	0.612693
ERR674084	HC		0.134425	-0.195715		0.131473	0.162329		-0.0285303	-0.037407		0.0433894	0.13106			SRR3361612	2	CRC	0.600004		2	0	0.628605		2	0	0.603369		2	1	0.993715		2	0	0.541149		2	0	0.660322
ERR674086	HC		0.0286793	-0.0364262		0.0288169	-0.0209952		0.00375997	0.0100564		-0.0344962	0.113292			SRR3361618	2	CRC	0.0498164		2	0	0.31252		2	0	0.268962		2	1	0.997992		2	0	0.535866		2	0	0.436381
ERR674092	HC		0.115609	-0.149516		0.119674	0.125879		0.000589318	-0.0325934		0.0112511	0.129136			SRR3361632	2	CRC	0.535716		2	0	0.570439		2	0	0.631642		2	0	0.000273845		2	0	0.543739		2	0	0.454122
ERR674098	HC		0.130457	-0.111005		0.142052	0.0646009		-0.0119544	-0.0283569		0.0596414	0.133055			SRR3361682	2	CRC	0.234795		2	0	0.382181		2	0	0.269039		2	0	0.0633849		2	0	0.52866		2	0	0.341702
ERR674099	HC		0.103343	-0.159974		0.0969922	0.12756		-0.0271996	-0.0278621		-0.0104725	0.0740306			SRR3361695	2	Control	0.624914		2	1	0.532504		2	1	0.708033		2	0	0.251766		2	1	0.537167		2	1	0.648811
ERR674101	HC		0.0618954	-0.152414		0.0518208	0.125287		-0.0195048	-0.0420223		-0.0540533	0.0920476			SRR3362116	2	Control	0.638158		2	1	0.573636		2	1	0.730467		2	0	0.151979		2	1	0.560144		2	1	0.639264
ERR674102	HC		0.113228	-0.0705764		0.11379	0.0756532		-0.000864951	-0.046512		0.0521121	0.114294			SRR3362133	2	Control	0.808368		2	1	0.648053		2	1	0.731052		2	0	0.0158685		2	1	0.547809		2	1	0.622993
ERR674104	HC		0.101897	-0.13294		0.10005	0.0870233		0.00506787	-0.0214676		0.0181047	0.140084			SRR3362138	2	Control	0.75795		2	1	0.700645		2	1	0.700335		2	0	0.171054		2	1	0.554012		2	1	0.711587
ERR674107	HC		0.0459147	-0.0867192		0.037221	0.056347		-0.063186	-0.033486		0.00134005	0.0137764			SRR3362174	2	Control	0.575065		2	1	0.59114		2	1	0.730955		2	0	0.0752058		2	1	0.539119		2	1	0.739317
ERR674109	HC		0.0305176	0.166391		0.00865141	-0.202208		-0.118996	0.0687082		0.165617	-0.0769945			SRR3362198	2	Control	0.475463		2	1	0.654505		2	1	0.730879		2	0	0.0146054		2	1	0.544395		2	1	0.73856
ERR674116	HC		0.116475	-0.112841		0.106734	0.0988825		0.0665885	-0.0440183		-0.131309	0.0874969			SRR3362200	2	Control	0.838473		2	1	0.606973		2	1	0.271973		2	0	0.225248		2	1	0.550679		2	1	0.380619
ERR674123	CRC		-0.0716797	-0.106811		-0.0470213	0.0450915		0.226087	0.0305063		-0.296723	-0.026405			SRR3362208	2	Control	0.601915		2	1	0.653235		2	1	0.707663		2	0	0.0265149		2	1	0.543418		2	1	0.764059
ERR674124	CRC		0.00305775	-0.208213		0.015254	0.162925		0.0393895	0.00388263		-0.161191	0.0632262			SRR3362221	2	Control	0.642607		2	1	0.660025		2	1	0.710059		2	0	0.00757308		2	1	0.54805		2	1	0.785789
ERR674128	CRC		-0.114194	-0.0562402		-0.0984154	0.0194905		0.0885736	0.00265839		-0.177694	0.0625975			SRR3362253	2	CRC	0.170025		2	0	0.489241		2	0	0.269		2	0	0.229634		2	0	0.531809		2	0	0.312513
ERR674129	CRC		-0.0678879	-0.143335		-0.0524412	0.0958962		0.189849	0.0321125		-0.283458	-0.0252758			SRR3362257	2	Control	0.766315		2	1	0.725908		2	1	0.708091		2	0	5.19242e-06		2	1	0.546348		2	1	0.808647
ERR674130	CRC		-0.280677	0.0511143		-0.255917	-0.0680313		0.300349	0.10343		-0.362942	-0.154706			SRR3362277	2	Control	0.724259		2	1	0.68575		2	1	0.730986		2	0	0.037524		2	1	0.543249		2	1	0.736271
ERR674131	CRC		-0.0614239	-0.0695895		-0.0586385	0.0130179		0.0519412	-0.0241843		-0.194729	0.00708952			SRR3667013	2	CRC	0.239957		2	0	0.36411		2	0	0.72921		2	1	0.985704		2	0	0.538317		2	0	0.29954
ERR674132	CRC		0.0988722	-0.167801		0.0980859	0.122979		0.0012689	-0.0212481		-0.0320708	0.114222			SRR3667015	2	CRC	0.0493971		2	0	0.372458		2	0	0.269405		2	1	0.999893		2	0	0.540134		2	0	0.32181
ERR674133	CRC		-0.260301	0.0258479		-0.231338	-0.0472778		0.247755	0.0636992		-0.350094	-0.123113			SRR3667022	2	CRC	0.117082		2	0	0.18463		2	0	0.268949		2	1	0.993666		2	0	0.538482		2	0	0.195294
ERR674135	CRC		-0.0393678	-0.220849		-0.0101165	0.158337		0.158284	0.00306755		-0.248678	0.00210858			SRR3667033	2	Control	0.351875		2	1	0.508014		2	1	0.72653		2	0	0.989898		2	1	0.561039		2	1	0.311315
ERR674137	CRC		0.161096	-0.0658313		0.138374	0.0418507		0.0742105	-0.0321035		-0.0773617	0.120805			SRR3667045	2	CRC	0.18137		2	0	0.328079		2	0	0.269142		2	0	0.310765		2	0	0.53442		2	0	0.203787
ERR674141	CRC		-0.00960488	-0.140136		0.0190043	0.10577		0.137604	-0.0174171		-0.244605	0.0028966			SRR2143537	2	Control	0.62605		2	1	0.734317		2	1	0.585387		2	0	0.21337		2	1	0.548732		2	1	0.647458
ERR674142	CRC		-0.154871	-0.0772252		-0.126498	0.0445887		0.100684	0.0559727		-0.272407	-0.0349896			SRR2143558	2	Control	0.642199		2	1	0.695225		2	1	0.731056		2	0	0.0191727		2	1	0.54065		2	1	0.802446
ERR674145	CRC		-0.188838	-0.067605		-0.159584	0.0352051		0.0627746	0.05502		-0.223918	-0.0410749			SRR2143674	2	CRC	0.0648954		2	0	0.372432		2	0	0.268956		2	1	0.405363		2	0	0.541787		2	0	0.569535
ERR674150	CRC		0.159497	-0.0495492		0.147715	0.0505687		-0.0105399	-0.0397807		0.103104	0.115808			SRR2143699	2	Control	0.752882		2	1	0.678263		2	1	0.731047		2	1	0.757856		2	1	0.542064		2	1	0.647491
ERR674152	CRC		-0.0347338	-0.131838		-0.0242864	0.072355		0.0500348	0.00373046		-0.162236	0.0547197			SRR2143723	2	CRC	0.738975		2	0	0.730398		2	0	0.707109		2	1	0.302223		2	0	0.536175		2	0	0.818424
ERR674156	CRC		-0.120992	-0.055482		-0.104148	-0.00302568		0.260898	0.0466954		-0.321582	-0.0838674			SRR2143759	2	CRC	0.593199		2	0	0.632342		2	0	0.731024		2	0	0.0326602		2	0	0.540706		2	0	0.744585
ERR674165	CRC		-0.0638628	-0.109401		-0.0540342	0.0608725		-0.0146904	0.000570286		-0.114959	0.0332601			SRR2143808	2	CRC	0.439549		2	0	0.454747		2	0	0.274711		2	1	0.96993		2	0	0.53552		2	0	0.618739
ERR674166	CRC		0.00768222	-0.188561		0.0257561	0.122597		0.156409	-0.0244315		-0.224313	0.0294537			SRR2143813	2	CRC	0.340098		2	0	0.357137		2	0	0.268986		2	1	0.995944		2	0	0.537459		2	0	0.582216
ERR674167	CRC		-0.141857	0.00755666		-0.127598	-0.0748972		0.0470971	-0.00238624		-0.200835	-0.0365753			SRR2143858	2	CRC	0.334723		2	0	0.445515		2	0	0.27418		2	0	0.0635017		2	0	0.538586		2	0	0.549151
ERR674168	CRC		-0.167877	-0.0327732		-0.153886	-0.0236997		0.207951	0.0595736		-0.321233	-0.0725754			SRR2143865	2	Control	0.676716		2	1	0.790716		2	1	0.731058		2	0	0.0116168		2	1	0.54272		2	1	0.8273
ERR674169	CRC		-0.0779919	-0.179662		-0.0660753	0.110523		0.105688	0.00705954		-0.242458	0.00754148			SRR2143924	2	Control	0.463706		2	1	0.589477		2	1	0.411608		2	0	0.000279751		2	1	0.533045		2	1	0.66866
SRR2761034	HC		-0.297604	0.125961		-0.281275	-0.147014		-0.0626557	0.262611		-0.284521	-0.310033			SRR2143928	2	Control	0.75203		2	1	0.706998		2	1	0.730051		2	0	0.169624		2	1	0.542259		2	1	0.783251
SRR2761043	HC		-0.282204	0.113583		-0.266965	-0.12532		-0.130699	0.0457258		0.279649	-0.425416			SRR2143959	2	Control	0.69235		2	1	0.78108		2	1	0.731013		2	0	0.0128711		2	1	0.541973		2	1	0.851002
SRR2761049	HC		-0.294726	0.118774		-0.283196	-0.131504		-0.122258	0.0703019		0.232371	-0.224113			SRR2143963	2	Control	0.0741586		2	1	0.692354		2	1	0.730919		2	0	0.00453203		2	1	0.548336		2	1	0.635932
SRR2761052	HC		-0.296382	0.159018		-0.266981	-0.163505		-0.130091	0.0281629		0.29692	-0.421337			SRR2143984	2	Control	0.53871		2	1	0.609243		2	1	0.305638		2	1	0.742672		2	1	0.552355		2	1	0.289094
SRR2761069	HC		-0.289784	0.122009		-0.272938	-0.142312		-0.0595504	0.247209		-0.286403	-0.308234			SRR2144001	2	Control	0.641594		2	1	0.715578		2	1	0.731052		2	0	0.0196321		2	1	0.542951		2	1	0.804805
SRR2761070	HC		-0.289821	0.162765		-0.254045	-0.176873		-0.133876	0.0562026		0.213121	-0.527473			SRR2144005	2	Control	0.762885		2	1	0.643724		2	1	0.292422		2	1	0.968161		2	1	0.542804		2	1	0.609973
SRR2761072	HC		-0.284002	0.158251		-0.255154	-0.168574		-0.13298	0.0853168		0.249233	-0.43671			SRR2144017	2	Control	0.635385		2	1	0.782649		2	1	0.731058		2	0	0.0242834		2	1	0.550848		2	1	0.790391
SRR2761083	HC		-0.282525	0.113249		-0.269004	-0.127044		-0.0978733	0.207315		-0.239012	-0.319441			SRR2144093	2	Control	0.886586		2	1	0.721154		2	1	0.73092		2	0	0.264913		2	1	0.569236		2	1	0.734037
SRR2761084	HC		-0.279147	0.111383		-0.262211	-0.12147		-0.0585908	-0.0956122		-0.0959283	-0.371572			SRR2144119	2	Control	0.726547		2	1	0.742035		2	1	0.731042		2	0	0.0757131		2	1	0.556425		2	1	0.81608
SRR2761091	HC		-0.284137	0.114194		-0.266216	-0.124714		-0.0850425	-0.0733828		-0.0657358	-0.253941			SRR22682261	3	CRC	0.779217		3	0	0.675819		3	0	0.279739		3	1	0.730864		3	0	0.562855		3	0	0.536561
SRR2761092	CRC		-0.305198	0.117285		-0.296989	-0.132862		0.026049	0.0581859		-0.230637	-0.246169			SRR22682324	3	Control	0.7672		3	1	0.673088		3	1	0.731012		3	0	0.402049		3	1	0.528463		3	1	0.732538
SRR2761196	CRC		-0.306159	0.117936		-0.298674	-0.134127		-0.0692162	0.111194		-0.228055	-0.258035			SRR22682364	3	CRC	0.313972		3	0	0.533111		3	0	0.269417		3	1	0.214017		3	0	0.518253		3	0	0.527785
SRR2761198	CRC		-0.306014	0.120605		-0.289744	-0.131167		0.0989909	-0.072073		-0.240188	-0.104986			SRR22682401	3	CRC	0.973862		3	0	0.71175		3	0	0.457175		3	1	0.790037		3	0	0.513588		3	0	0.598037
SRR2761200	CRC		-0.28039	0.11187		-0.264468	-0.122528		0.318898	0.11613		-0.379432	-0.163227			SRR22682497	3	CRC	0.570583		3	0	0.662637		3	0	0.269456		3	1	0.999727		3	0	0.519165		3	0	0.554809
SRR2761246	CRC		-0.288718	0.110793		-0.279789	-0.11365		0.17548	-0.112182		-0.197807	-0.0899259			SRR22682553	3	Control	0.809482		3	1	0.598107		3	1	0.731056		3	0	0.159443		3	1	0.522735		3	1	0.807546
SRR2761260	CRC		-0.279843	0.111366		-0.264061	-0.120942		0.323207	0.11599		-0.378888	-0.166331			SRR22682593	3	CRC	0.136374		3	0	0.448034		3	0	0.269563		3	0	0.0871964		3	0	0.518492		3	0	0.603706
SRR2761292	HC		-0.27947	0.111359		-0.263022	-0.121367		-0.069953	-0.0854552		-0.0909722	-0.354625			SRR30050026	3	Control	0.500362		3	1	0.501063		3	1	0.268949		3	0	0.270269		3	1	0.519036		3	1	0.345661
SRR2761294	HC		-0.282019	0.112595		-0.267209	-0.122572		-0.111023	-0.0100483		0.0946328	-0.381288			SRR30050028	3	Control	0.704404		3	1	0.578444		3	1	0.728185		3	0	0.0339323		3	1	0.541765		3	1	0.351234
SRR2761296	HC		-0.287417	0.161016		-0.247594	-0.175481		-0.134194	0.0638299		0.275481	-0.471006			SRR30050031	3	Control	0.814153		3	1	0.58624		3	1	0.731045		3	1	0.0403795		3	1	0.534283		3	1	0.480877
SRR2761300	HC		-0.294914	0.16106		-0.256865	-0.17996		-0.13313	0.0539469		0.269352	-0.479811			SRR30050090	3	CRC	0.481792		3	0	0.528107		3	0	0.728496		3	1	0.0834925		3	0	0.513598		3	0	0.344205
SRR2761408	CRC		-0.282169	0.109828		-0.268185	-0.117052		0.233156	0.0681314		-0.359683	-0.128374			SRR30050108	3	CRC	0.12596		3	0	0.648592		3	0	0.269866		3	1	0.815533		3	0	0.53506		3	0	0.423115
SRR3361466	HC		0.175853	-0.160009		0.171184	0.153191		0.0307262	-0.0424111		-0.00349684	0.138716			SRR30050121	3	Control	0.588441		3	1	0.497257		3	1	0.728714		3	0	0.92396		3	1	0.533488		3	1	0.382517
SRR3361469	HC		0.2009	0.314015		0.184908	-0.234993		-0.114529	0.00921498		0.307631	-0.0844299			SRR30050124	3	Control	0.564928		3	1	0.588831		3	1	0.440199		3	0	0.362032		3	1	0.531775		3	1	0.50851
SRR3361475	HC		0.0804628	-0.106584		0.0889181	0.0745374		-0.0246466	-0.0107205		0.0789729	0.105207			SRR30050128	3	Control	0.610555		3	1	0.53442		3	1	0.615988		3	0	0.276815		3	1	0.524426		3	1	0.377787
SRR3361480	HC		0.188136	0.0464909		0.165642	-0.0529242		0.000640597	-0.0236059		0.0715426	0.146401			ERR475473	3	Control	0.65971		3	1	0.629099		3	1	0.29919		3	0	0.000500561		3	1	0.525964		3	1	0.69305
SRR3361482	HC		0.0881999	-0.172356		0.0926288	0.138099		-0.0108238	-0.0322178		0.00838085	0.114116			ERR475474	3	Control	0.943652		3	1	0.573087		3	1	0.441388		3	0	0.130776		3	1	0.536932		3	1	0.585709
SRR3361483	HC		0.25365	0.15775		0.229934	-0.118502		-0.0873251	0.0144057		0.213395	0.0105269			ERR475477	3	Control	0.802239		3	1	0.668617		3	1	0.730686		3	0	0.0847199		3	1	0.520557		3	1	0.722821
SRR3361489	HC		0.130173	0.28856		0.105385	-0.259129		-0.0569361	0.0430847		0.104462	0.0786847			ERR475485	3	Control	0.815373		3	1	0.606762		3	1	0.729953		3	0	2.86957e-07		3	1	0.515146		3	1	0.65044
SRR3361499	HC		0.153209	0.219024		0.139672	-0.203006		-0.0646204	0.0479078		0.0991229	0.0216218			ERR475504	3	Control	0.783013		3	1	0.603186		3	1	0.73069		3	0	0.117436		3	1	0.529991		3	1	0.573523
SRR3361501	HC		0.20132	0.219226		0.195151	-0.219374		-0.116791	0.0491342		0.304996	-0.101117			ERR475512	3	Control	0.885788		3	1	0.807761		3	1	0.731052		3	1	0.447656		3	1	0.538047		3	1	0.823366
SRR3361505	HC		0.102182	-0.000143879		0.0958638	-0.0150318		-0.0696058	-0.000924441		0.133727	0.0787497			ERR475522	3	Control	0.852075		3	1	0.777182		3	1	0.731058		3	0	0.114119		3	1	0.527295		3	1	0.808315
SRR3361506	HC		0.231309	-0.0536561		0.218681	0.0453282		0.00971065	-0.0271428		0.0423367	0.121433			ERR475549	3	Control	0.87561		3	1	0.821049		3	1	0.731056		3	0	0.102034		3	1	0.542528		3	1	0.823689
SRR3361524	HC		0.199602	0.148176		0.190251	-0.127569		-0.114688	0.0344234		0.357246	-0.0795596			ERR475564	3	Control	0.681976		3	1	0.776492		3	1	0.730325		3	0	0.1434		3	1	0.519979		3	1	0.742806
SRR3361527	HC		0.0431324	-0.138815		0.0460929	0.122099		-0.0455604	-0.00868009		0.185128	0.103999			ERR674084	3	Control	0.717682		3	1	0.456162		3	1	0.726055		3	0	0.307495		3	1	0.523628		3	1	0.648803
SRR3361528	HC		-0.056578	-0.0809882		-0.0456084	0.0777951		-0.0217985	-0.0818851		0.0148715	0.0284001			ERR674123	3	CRC	0.553275		3	0	0.364402		3	0	0.299881		3	1	0.806735		3	0	0.512163		3	0	0.473686
SRR3361529	HC		0.109666	-0.0864855		0.102922	0.0853626		-0.00406504	-0.0230655		0.0276099	0.127379			ERR674128	3	CRC	0.607341		3	0	0.266097		3	0	0.268942		3	1	0.664148		3	0	0.508422		3	0	0.36005
SRR3361531	HC		0.145036	-0.00150308		0.123068	-0.0264536		0.0122254	-0.00425865		-0.0408803	0.131467			ERR674131	3	CRC	0.242232		3	0	0.388523		3	0	0.268951		3	1	0.326113		3	0	0.512179		3	0	0.617672
SRR3361536	HC		0.155069	-0.164169		0.150237	0.152954		-0.0383922	-0.0258056		0.113773	0.136012			ERR674141	3	CRC	0.635711		3	0	0.538454		3	0	0.664669		3	1	0.0108867		3	0	0.508246		3	0	0.615083
SRR3361540	HC		0.13124	0.142707		0.120161	-0.142197		-0.0671459	0.0218751		0.242347	0.0331572			ERR674165	3	CRC	0.361507		3	0	0.319409		3	0	0.26895		3	1	0.540618		3	0	0.516853		3	0	0.470803
SRR3361545	HC		0.262026	0.275558		0.246171	-0.232484		-0.088162	0.0342933		0.307929	-0.0325389			ERR674166	3	CRC	0.520927		3	0	0.248589		3	0	0.289135		3	1	0.638387		3	0	0.510905		3	0	0.414166
SRR3361546	CRC		0.0165472	0.0599942		0.0169904	-0.0555876		-0.00833548	-0.0491746		-0.0748183	0.0315681			SRR2761069	3	Control	0.711264		3	1	0.722703		3	1	0.711393		3	0	0.488094		3	1	0.553152		3	1	0.680342
SRR3361562	CRC		0.172845	0.125554		0.162541	-0.12057		-0.0441769	-0.00150495		0.0895335	0.0406208			SRR2761196	3	CRC	0.623808		3	0	0.666746		3	0	0.54522		3	1	0.703759		3	0	0.491868		3	0	0.66519
SRR3361563	HC		-0.132003	0.0179539		-0.106005	-0.06871		-0.0685838	0.0301481		-0.163898	-0.0303369			SRR2761246	3	CRC	0.671694		3	0	0.69087		3	0	0.664309		3	1	0.999998		3	0	0.557461		3	0	0.575716
SRR3361586	CRC		0.159354	0.10077		0.131162	-0.114903		0.0146294	0.0220186		-0.0859537	0.0347275			SRR2761408	3	CRC	1.27416e-05		3	0	0.691025		3	0	0.578893		3	0	0.276807		3	0	0.508835		3	0	0.571431
SRR3361590	CRC		-0.0738306	-0.098368		-0.0299033	0.0389818		0.206669	0.0371746		-0.29611	-0.0600289			SRR3361469	3	Control	0.764436		3	1	0.698631		3	1	0.731056		3	0	0.66897		3	1	0.554118		3	1	0.765619
SRR3361593	CRC		-0.046568	-0.0532689		-0.0324726	0.00257512		0.0490261	0.0158278		-0.189911	-0.00950721			SRR3361480	3	Control	0.670937		3	1	0.677758		3	1	0.730976		3	0	0.333418		3	1	0.527775		3	1	0.777765
SRR3361601	HC		-0.00197604	-0.179698		-0.00378628	0.198844		-0.0546088	-0.027388		0.0508917	0.142451			SRR3361482	3	Control	0.67439		3	1	0.522747		3	1	0.712518		3	0	0.486894		3	1	0.522199		3	1	0.507635
SRR3361605	HC		0.252224	0.195977		0.233886	-0.161531		-0.109666	0.0151008		0.318303	-0.0473898			SRR3361489	3	Control	0.716318		3	1	0.651585		3	1	0.731049		3	0	0.532587		3	1	0.542295		3	1	0.502519
SRR3361608	HC		-0.0186609	-0.0659534		-0.0110278	0.0455409		-0.0192284	0.00411797		0.0346562	0.111032			SRR3361506	3	Control	0.780819		3	1	0.661159		3	1	0.464564		3	0	0.0967897		3	1	0.52436		3	1	0.668624
SRR3361609	CRC		0.251576	0.151979		0.220587	-0.128114		-0.0297548	0.0129196		0.113059	0.0918497			SRR3361528	3	Control	0.766272		3	1	0.650109		3	1	0.73105		3	0	0.691681		3	1	0.525342		3	1	0.740762
SRR3361610	HC		0.197039	0.0914801		0.189968	-0.0943042		-0.101923	0.0359751		0.226841	-0.00889666			SRR3361540	3	Control	0.778122		3	1	0.563681		3	1	0.731001		3	0	0.219224		3	1	0.540509		3	1	0.731621
SRR3361612	CRC		0.180068	0.0538734		0.169252	-0.0799977		-0.0351782	0.00980768		0.102848	0.0975782			SRR3361593	3	CRC	0.549866		3	0	0.406671		3	0	0.466601		3	0	0.387221		3	0	0.515843		3	0	0.511428
SRR3361618	CRC		-0.107686	-0.230759		-0.0826995	0.185345		0.159577	-0.0435037		-0.22038	0.0620462			SRR3361601	3	Control	0.769773		3	1	0.663923		3	1	0.730895		3	0	0.099792		3	1	0.535806		3	1	0.657041
SRR3361624	CRC		-0.0342587	-0.0146443		-0.0345165	-0.0332439		0.171826	0.0450217		-0.28452	-0.0517364			SRR3361624	3	CRC	0.293599		3	0	0.315751		3	0	0.268942		3	1	0.629969		3	0	0.502003		3	0	0.39616
SRR3361632	CRC		0.143291	-0.094607		0.13305	0.0881853		0.0177761	-0.063808		-0.00777052	0.0778368			SRR3361696	3	Control	0.729261		3	1	0.598051		3	1	0.716227		3	0	0.0078381		3	1	0.549586		3	1	0.634745
SRR3361637	HC		0.201835	0.203796		0.16534	-0.20502		-0.108509	0.0295816		0.303145	-0.0345009			SRR3361746	3	Control	0.845296		3	1	0.716367		3	1	0.731058		3	1	0.635387		3	1	0.534571		3	1	0.822028
SRR3361652	CRC		-0.143868	-0.112143		-0.0874673	0.0913568		0.286189	0.0574691		-0.339409	-0.0858974			SRR3361747	3	CRC	0.372235		3	0	0.356237		3	0	0.269367		3	1	0.811016		3	0	0.503603		3	0	0.43235
SRR3361658	CRC		-0.141166	0.0679761		-0.110571	-0.0846418		-0.0362149	-0.0229815		0.0823696	0.00596353			SRR3362060	3	CRC	0.597039		3	0	0.623854		3	0	0.731058		3	0	0.405865		3	0	0.523255		3	0	0.530194
SRR3361671	HC		0.111045	0.305413		0.108774	-0.266703		-0.118394	0.040181		0.335863	-0.174392			SRR3362162	3	Control	0.741517		3	1	0.611847		3	1	0.730939		3	0	0.491939		3	1	0.521111		3	1	0.601249
SRR3361681	HC		0.160965	0.131221		0.147755	-0.0809882		-0.0766362	0.0036926		0.187555	0.00574297			SRR3362169	3	Control	0.551135		3	1	0.48663		3	1	0.37892		3	0	0.289455		3	1	0.540359		3	1	0.455003
SRR3361682	CRC		-0.0188776	-0.210044		0.0151346	0.181208		0.16803	-0.0191026		-0.233027	0.0183502			SRR3362189	3	Control	0.768872		3	1	0.691706		3	1	0.731057		3	0	0.415881		3	1	0.54668		3	1	0.600201
SRR3361683	HC		0.155548	-0.0498662		0.143973	0.0390011		-0.0668935	-0.0460358		0.123206	0.0228247			SRR3362205	3	Control	0.767526		3	1	0.806556		3	1	0.730998		3	0	0.309146		3	1	0.536243		3	1	0.810803
SRR3361685	HC		0.121071	0.303388		0.111245	-0.270141		-0.111856	0.0385786		0.352406	-0.141159			SRR3362209	3	Control	0.78522		3	1	0.759125		3	1	0.731053		3	0	0.374576		3	1	0.538288		3	1	0.715359
SRR3361687	HC		0.152447	0.33115		0.158923	-0.346678		-0.113353	0.0600486		0.340075	-0.198738			SRR3362211	3	Control	0.773506		3	1	0.69439		3	1	0.718845		3	1	0.454801		3	1	0.54213		3	1	0.684436
SRR3361694	HC		0.179383	0.0633261		0.1565	-0.0987106		-0.0392959	0.0240881		0.0667221	0.100376			SRR3362269	3	Control	0.776467		3	1	0.666587		3	1	0.730733		3	0	0.176491		3	1	0.540874		3	1	0.665358
SRR3361695	HC		0.126726	-0.0341889		0.123585	0.0142642		0.0165728	-0.0273353		-0.0426714	0.0897169			SRR3362275	3	Control	0.755967		3	1	0.710745		3	1	0.730873		3	0	0.282227		3	1	0.521457		3	1	0.656926
SRR3361696	HC		0.128113	0.200092		0.120491	-0.217548		-0.112076	0.0569679		0.306506	-0.123331			SRR3666999	3	CRC	0.225988		3	0	0.300465		3	0	0.269177		3	1	0.476417		3	0	0.508953		3	0	0.364075
SRR3361746	HC		0.0712503	-0.08548		0.0724972	0.0716991		-0.09661	0.00305788		0.101803	0.0116616			SRR3667008	3	Control	0.245657		3	1	0.439393		3	1	0.515316		3	1	0.789257		3	1	0.521342		3	1	0.605154
SRR3361747	CRC		0.0424402	-0.176199		0.0616602	0.106932		0.197324	0.0211507		-0.26719	-0.0139426			SRR3667012	3	Control	0.443693		3	1	0.305674		3	1	0.269188		3	1	0.524278		3	1	0.523147		3	1	0.496736
SRR3362059	CRC		-0.132234	-0.147717		-0.0792792	0.103525		0.254733	0.0575298		-0.31942	-0.0703284			SRR3667029	3	CRC	0.192453		3	0	0.244553		3	0	0.26896		3	1	0.67923		3	0	0.514989		3	0	0.361056
SRR3362060	CRC		0.143734	0.0181377		0.127234	-0.0302239		0.0286897	-0.0128746		-0.0708496	0.0614763			SRR3667038	3	CRC	0.479806		3	0	0.353017		3	0	0.269084		3	1	0.643532		3	0	0.513773		3	0	0.402288
SRR3362063	HC		0.103709	0.00151048		0.106351	-0.0138577		-0.0503136	0.00418069		0.115919	0.0726092			SRR2143560	3	Control	0.762056		3	1	0.841834		3	1	0.730514		3	0	0.184203		3	1	0.532122		3	1	0.771746
SRR3362069	CRC		-0.150931	-0.11516		-0.125979	0.0928477		0.247292	0.0333983		-0.311615	-0.0608185			SRR2143562	3	Control	0.77556		3	1	0.771362		3	1	0.731045		3	0	0.383459		3	1	0.539893		3	1	0.751838
SRR3362071	CRC		0.154081	-0.087596		0.150553	0.0748817		0.0232353	-0.0413252		0.0243995	0.131283			SRR2143593	3	Control	0.768675		3	1	0.656051		3	1	0.718779		3	1	0.0395443		3	1	0.522878		3	1	0.782448
SRR3362073	CRC		0.167914	0.0242817		0.147825	-0.0324285		-0.00721982	-0.0488474		0.0722274	0.149948			SRR2143599	3	CRC	0.709911		3	0	0.536709		3	0	0.269024		3	0	0.162084		3	0	0.512458		3	0	0.660292
SRR3362108	CRC		-0.0159705	-0.136291		0.0140008	0.0771314		0.213429	0.0346422		-0.277039	-0.0439487			SRR2143654	3	Control	0.761862		3	1	0.614798		3	1	0.731055		3	1	0.560899		3	1	0.526592		3	1	0.53163
SRR3362116	HC		0.058898	0.134156		0.0472198	-0.112152		-0.115928	0.0304096		0.363064	-0.112216			SRR2143734	3	CRC	0.654696		3	0	0.666372		3	0	0.731017		3	0	0.377925		3	0	0.518475		3	0	0.641829
SRR3362120	HC		0.18526	0.282451		0.180156	-0.282073		-0.0816626	0.0598426		0.171903	-0.0347901			SRR2143760	3	Control	0.766298		3	1	0.666781		3	1	0.731057		3	1	0.713934		3	1	0.52758		3	1	0.670413
SRR3362125	HC		0.144691	-0.14935		0.148082	0.158682		-0.0521145	-0.0262358		0.0998556	0.0658866			SRR2143788	3	CRC	0.637558		3	0	0.608164		3	0	0.662705		3	1	0.406937		3	0	0.52144		3	0	0.737531
SRR3362128	HC		0.233595	0.14484		0.222264	-0.133084		-0.107513	0.0270154		0.321494	-0.0587897			SRR2143792	3	CRC	0.631493		3	0	0.576702		3	0	0.300329		3	1	0.438195		3	0	0.520996		3	0	0.645737
SRR3362133	HC		0.0323032	0.134787		0.03949	-0.164849		-0.108989	0.0403127		0.24406	-0.0299949			SRR2143835	3	Control	0.748074		3	1	0.678284		3	1	0.730977		3	0	0.178364		3	1	0.559486		3	1	0.741806
SRR3362138	HC		0.114128	0.303472		0.101902	-0.229236		-0.0984896	0.0176534		0.336332	-0.138937			SRR2143838	3	Control	0.812002		3	1	0.751303		3	1	0.731055		3	0	0.62034		3	1	0.548682		3	1	0.691996
SRR3362146	HC		0.0857085	0.092335		0.057259	-0.10841		0.0655116	-0.0134192		-0.200607	0.0223245			SRR2143888	3	Control	0.803554		3	1	0.811512		3	1	0.730613		3	0	0.130219		3	1	0.524881		3	1	0.762837
SRR3362147	HC		0.126274	0.180993		0.120011	-0.183791		-0.101679	0.032357		0.231904	-0.0284057			SRR2143898	3	Control	0.763342		3	1	0.712331		3	1	0.730606		3	0	0.243016		3	1	0.535669		3	1	0.760356
SRR3362148	HC		-0.00090655	0.114407		-0.0106865	-0.159506		-0.102457	0.0388503		0.249414	-0.0357884			SRR2143899	3	Control	0.820146		3	1	0.66194		3	1	0.731058		3	0	0.255845		3	1	0.540401		3	1	0.711436
SRR3362155	CRC		0.230617	-0.0623651		0.215863	0.0698411		-0.0190033	-0.0309962		0.0822449	0.126622			SRR2143925	3	Control	0.843595		3	1	0.796735		3	1	0.731049		3	0	0.214989		3	1	0.531062		3	1	0.774055
SRR3362156	HC		-0.0861634	0.107253		-0.0784208	-0.16169		-0.0196132	0.114204		-0.185316	-0.236157			SRR2143981	3	Control	0.705101		3	1	0.586171		3	1	0.722327		3	0	0.378907		3	1	0.524127		3	1	0.538488
SRR3362162	HC		0.0742611	-0.172647		0.0684789	0.148546		-0.0302283	-0.0324457		0.108298	0.125045			SRR2144009	3	CRC	0.724358		3	0	0.656512		3	0	0.731056		3	1	0.403996		3	0	0.520513		3	0	0.79254
SRR3362169	HC		0.146217	-0.102675		0.160353	0.0705178		-0.000524193	-0.0024547		-0.00497022	0.132392			SRR2144019	3	Control	0.750935		3	1	0.747098		3	1	0.731056		3	0	0.353336		3	1	0.522023		3	1	0.695759
SRR3362174	HC		0.0150097	-0.201762		0.0276252	0.182562		-0.0216963	-0.0189018		-0.0688081	0.0406444			SRR2144034	3	CRC	0.636035		3	0	0.577593		3	0	0.728385		3	1	0.888309		3	0	0.521546		3	0	0.713741
SRR3362179	HC		0.14991	0.280152		0.144058	-0.265643		-0.122635	0.023706		0.41365	-0.157279			SRR2144039	3	Control	0.765349		3	1	0.795407		3	1	0.731055		3	0	0.252892		3	1	0.55039		3	1	0.688555
SRR3362189	HC		0.215746	0.0734554		0.204923	-0.065797		-0.0502994	0.00425869		0.138581	0.0849273			SRR22682272	4	CRC	0.0822681		4	0	0.539186		4	0	0.268968		4	1	0.7428		4	0	0.472972		4	0	0.48812
SRR3362190	HC		0.178186	-0.0413234		0.157506	0.0102593		-0.0501048	-0.00275276		0.0446788	0.0596238			SRR22682317	4	Control	0.903733		4	1	0.662566		4	1	0.731058		4	0	0.0125669		4	1	0.515174		4	1	0.866335
SRR3362197	CRC		-0.0986595	-0.21725		-0.0661167	0.169344		0.241441	0.00934417		-0.296856	-0.0236652			SRR22682499	4	CRC	0.0641934		4	0	0.596291		4	0	0.274218		4	1	0.998578		4	0	0.513736		4	0	0.682509
SRR3362198	HC		0.150158	0.0375154		0.157572	0.012683		-0.0262614	-0.0536794		0.0143685	0.0269363			SRR22682545	4	Control	0.905005		4	1	0.626717		4	1	0.731038		4	0	0.00426822		4	1	0.50645		4	1	0.394225
SRR3362200	HC		0.110515	0.235112		0.079451	-0.220864		-0.0895361	0.0434194		0.181102	-0.00872472			SRR22682570	4	CRC	0.685029		4	0	0.674283		4	0	0.68146		4	1	0.693254		4	0	0.562105		4	0	0.843275
SRR3362205	HC		0.226281	0.0971349		0.1975	-0.064716		-0.103797	-0.0233961		0.292999	-0.00239589			SRR22682603	4	Control	0.834371		4	1	0.600562		4	1	0.638031		4	0	0.882241		4	1	0.521835		4	1	0.697149
SRR3362208	HC		0.141127	-0.143689		0.143158	0.117493		-0.00555926	-0.0289925		0.0120614	0.117993			SRR30050020	4	Control	0.901611		4	1	0.622072		4	1	0.730843		4	0	0.0338682		4	1	0.531774		4	1	0.769352
SRR3362209	HC		0.225835	0.0406573		0.198407	-0.0305989		-0.0443671	-0.0186688		0.20125	0.0947692			SRR30050023	4	Control	0.98369		4	1	0.616086		4	1	0.731057		4	0	0.284256		4	1	0.532668		4	1	0.671399
SRR3362211	HC		0.125664	-0.0433645		0.149835	0.0481685		-0.0227848	-0.0246058		0.0962017	0.0982977			SRR30050126	4	Control	0.793961		4	1	0.563287		4	1	0.596921		4	0	0.970169		4	1	0.562962		4	1	0.565378
SRR3362219	CRC		0.0315386	-0.203583		0.0397428	0.192024		0.0224554	-0.0581916		-0.0304848	0.135018			SRR30050043	4	CRC	0.178654		4	0	0.486568		4	0	0.269463		4	1	0.898125		4	0	0.524365		4	0	0.242158
SRR3362221	HC		0.185566	0.0979018		0.151455	-0.111832		0.0172184	0.0160051		-0.0453624	0.108662			SRR30050045	4	CRC	0.633947		4	0	0.525189		4	0	0.717237		4	1	0.848491		4	0	0.530636		4	0	0.338198
SRR3362232	HC		0.112042	0.285862		0.131984	-0.146993		-0.101825	-0.0324732		0.219951	-0.100827			ERR475478	4	Control	0.849061		4	1	0.792567		4	1	0.73098		4	0	0.0836238		4	1	0.504341		4	1	0.765539
SRR3362233	CRC		-0.191203	-0.0967665		-0.161558	0.0662449		0.211221	0.00535446		-0.290752	-0.0108276			ERR475484	4	Control	0.813689		4	1	0.692468		4	1	0.730922		4	0	0.0143033		4	1	0.492494		4	1	0.776286
SRR3362253	CRC		0.0738246	-0.110662		0.0744359	0.0534768		0.0166557	-0.0307183		-0.0189737	0.113759			ERR475492	4	Control	0.881694		4	1	0.745074		4	1	0.730877		4	0	0.0531316		4	1	0.528432		4	1	0.746257
SRR3362257	HC		0.125128	-0.14157		0.118168	0.129937		-0.0230007	-0.015255		0.0237181	0.121608			ERR475495	4	Control	0.890655		4	1	0.718131		4	1	0.731052		4	0	6.60511e-16		4	1	0.522699		4	1	0.905866
SRR3362258	HC		0.266075	0.183505		0.235729	-0.169996		-0.0903641	0.0278007		0.161861	0.0175345			ERR475501	4	CRC	0.221485		4	0	0.285797		4	0	0.268962		4	0	8.37484e-10		4	0	0.47816		4	0	0.262539
SRR3362267	HC		0.0168049	-0.198144		0.0287411	0.161617		0.0376782	-0.00772922		-0.114275	0.112993			ERR475514	4	Control	0.96059		4	1	0.818833		4	1	0.731058		4	0	0.0601477		4	1	0.504028		4	1	0.959763
SRR3362269	HC		0.122985	-0.0204538		0.10031	0.0133783		-0.08682	0.00790191		0.28499	0.00935371			ERR475540	4	CRC	0.259204		4	0	0.237071		4	0	0.268942		4	1	0.953157		4	0	0.478709		4	0	0.236259
SRR3362275	HC		0.0423185	-0.104487		0.0407394	0.098349		-0.0764707	-0.0376152		0.124354	0.0753657			ERR475541	4	CRC	0.263082		4	0	0.583081		4	0	0.274038		4	0	0.172122		4	0	0.490079		4	0	0.702676
SRR3362277	HC		0.0609608	-0.0697479		0.0579614	0.0893729		-0.0634784	-0.0492095		0.100523	0.0244728			ERR475566	4	Control	0.897944		4	1	0.789225		4	1	0.731058		4	0	0.00830503		4	1	0.521551		4	1	0.888686
SRR3362284	HC		0.217865	0.0487543		0.208918	-0.0211652		-0.114837	-0.00745228		0.330087	-0.0493721			ERR475574	4	Control	0.879997		4	1	0.816167		4	1	0.731058		4	0	0.0026234		4	1	0.554686		4	1	0.912998
SRR3362285	HC		0.239238	0.0939502		0.221428	-0.0781618		-0.102472	0.0101177		0.26882	-0.0135128			ERR475591	4	CRC	0.778017		4	0	0.625086		4	0	0.731054		4	0	0.560773		4	0	0.537966		4	0	0.575863
SRR3362288	HC		0.116729	0.0246926		0.11565	-0.0674755		-0.0654056	0.00439421		0.127142	0.0533277			ERR674081	4	Control	0.719721		4	1	0.563299		4	1	0.26929		4	0	0.375271		4	1	0.493221		4	1	0.697142
SRR3362291	HC		0.0400403	-0.139687		0.0538023	0.120329		-0.0462992	-0.0443564		0.0958168	0.099669			ERR674086	4	Control	0.529083		4	1	0.457899		4	1	0.27057		4	0	0.386339		4	1	0.500612		4	1	0.842985
SRR3666996	HC		-0.0524541	0.0449843		-0.0835017	0.0154331		-0.0738173	0.000723531		0.179721	0.00916024			ERR674092	4	Control	0.732863		4	1	0.625866		4	1	0.588769		4	0	0.308567		4	1	0.516598		4	1	0.826257
SRR3666999	CRC		-0.280072	-0.0269198		-0.27382	0.00178473		0.0285317	0.0988777		-0.252159	-0.0578921			ERR674102	4	Control	0.740006		4	1	0.643543		4	1	0.555974		4	0	0.216194		4	1	0.524752		4	1	0.742947
SRR3667001	CRC		-0.19371	-0.0354032		-0.16719	0.14332		0.0239733	-0.0825308		-0.0726527	-0.00248864			ERR674137	4	CRC	0.82717		4	0	0.665003		4	0	0.731051		4	1	0.142263		4	0	0.505866		4	0	0.738689
SRR3667003	CRC		-0.168555	0.0440109		-0.205824	-0.0034287		0.0138728	-0.0266191		-0.10913	0.0276534			ERR674150	4	CRC	0.715833		4	0	0.623983		4	0	0.564436		4	1	0.864177		4	0	0.53101		4	0	0.605092
SRR3667007	CRC		-0.281032	-0.0388478		-0.262522	0.0298457		0.013044	0.0206307		-0.115371	0.0716108			SRR2761043	4	Control	0.983683		4	1	0.604377		4	1	0.512286		4	0	0.755001		4	1	0.416516		4	1	0.690586
SRR3667008	HC		-0.170473	-0.0678818		-0.191945	0.0928854		-0.0610604	-0.0344106		0.155395	0.037168			SRR2761084	4	Control	1		4	1	0.602367		4	1	0.676768		4	0	2.82166e-05		4	1	0.454801		4	1	0.591596
SRR3667010	CRC		-0.134154	0.043343		-0.144971	-0.0111174		-0.0869667	0.00872707		0.257823	-0.00667483			SRR2761092	4	CRC	0.00681864		4	0	0.564032		4	0	0.274696		4	1	0.570355		4	0	0.431067		4	0	0.604343
SRR3667011	CRC		-0.187852	-0.102077		-0.21645	0.124431		0.0011008	-0.0407575		-0.0494502	0.0652416			SRR3361563	4	Control	0.738703		4	1	0.485437		4	1	0.323131		4	1	0.874536		4	1	0.511614		4	1	0.635947
SRR3667012	HC		-0.244722	-0.0933977		-0.243066	0.084691		0.00141228	0.0178582		-0.0891052	0.0645232			SRR3361608	4	Control	0.53009		4	1	0.492808		4	1	0.270236		4	1	0.186745		4	1	0.511083		4	1	0.436778
SRR3667013	CRC		-0.216517	-0.0758517		-0.215727	0.082549		-0.00992825	-0.00261716		-0.103911	0.0570514			SRR3361609	4	CRC	0.717829		4	0	0.558595		4	0	0.477704		4	0	0.216932		4	0	0.521959		4	0	0.53121
SRR3667015	CRC		-0.31254	0.11941		-0.308518	-0.122022		-0.0511607	0.055193		-0.163057	-0.137749			SRR3361610	4	Control	0.905583		4	1	0.753404		4	1	0.731058		4	1	0.757225		4	1	0.555066		4	1	0.910298
SRR3667017	CRC		-0.278083	0.068121		-0.257176	-0.0740245		-0.0440921	0.035854		-0.0841736	0.100983			SRR3361637	4	Control	0.933556		4	1	0.679818		4	1	0.731043		4	1	0.931743		4	1	0.533624		4	1	0.809483
SRR3667022	CRC		-0.192713	-0.0976941		-0.215967	0.101345		0.0553394	-0.00442043		-0.132023	0.0610216			SRR3361685	4	Control	0.89626		4	1	0.673989		4	1	0.731058		4	0	0.0492854		4	1	0.55359		4	1	0.802184
SRR3667026	CRC		-0.254421	0.0463245		-0.257153	-0.00978295		0.142416	-0.0417327		-0.259271	-0.0446613			SRR3361687	4	Control	0.885117		4	1	0.703316		4	1	0.726128		4	0	0.28611		4	1	0.579669		4	1	0.59133
SRR3667027	HC		-0.178998	-0.0820563		-0.188081	0.108778		-0.0661358	0.0118656		0.0846902	0.0581902			SRR3361694	4	Control	0.74868		4	1	0.630457		4	1	0.710032		4	0	0.504309		4	1	0.501664		4	1	0.67297
SRR3667029	CRC		-0.270801	-0.0258017		-0.248985	0.0430549		0.208133	0.0550261		-0.302518	-0.0491252			SRR3362059	4	CRC	0.263523		4	0	0.293729		4	0	0.268942		4	1	0.712624		4	0	0.453899		4	0	0.266252
SRR3667032	CRC		-0.172114	-0.0905191		-0.202224	0.137255		0.00432235	-0.0392774		-0.0595124	0.0576464			SRR3362128	4	Control	0.864947		4	1	0.675418		4	1	0.731054		4	0	0.973902		4	1	0.547981		4	1	0.886433
SRR3667033	HC		-0.203798	0.0237135		-0.206092	-0.0286233		-0.0699694	-0.0397236		-0.147832	-0.203284			SRR3362146	4	Control	0.830537		4	1	0.69083		4	1	0.731045		4	0	0.0521559		4	1	0.454907		4	1	0.868847
SRR3667035	HC		-0.298577	0.0716236		-0.292967	-0.0575637		-0.0264572	0.106878		-0.224631	-0.180576			SRR3362155	4	CRC	0.731829		4	0	0.681626		4	0	0.702808		4	0	0.164355		4	0	0.52539		4	0	0.58667
SRR3667038	CRC		-0.288772	0.0217111		-0.276725	-0.0533682		0.122683	0.112765		-0.341183	-0.118833			SRR3362156	4	Control	0.705422		4	1	0.591897		4	1	0.634171		4	0	0.1205		4	1	0.567755		4	1	0.545632
SRR3667040	CRC		-0.196399	-0.102562		-0.225308	0.114535		0.00683777	-0.0310087		-0.0652738	0.0641321			SRR3362179	4	Control	0.896264		4	1	0.753482		4	1	0.731058		4	0	0.116773		4	1	0.573066		4	1	0.909527
SRR3667043	CRC		-0.155528	0.0147324		-0.162594	0.0303651		-0.0203851	-0.0113313		0.0160427	0.0834987			SRR3362197	4	CRC	0.298499		4	0	0.331815		4	0	0.268943		4	0	0.112068		4	0	0.464824		4	0	0.287632
SRR3667045	CRC		-0.240825	-0.00584344		-0.240672	0.0160269		0.161677	0.0151089		-0.259366	-0.00686526			SRR3362284	4	Control	0.886147		4	1	0.82223		4	1	0.731058		4	0	0.135717		4	1	0.542802		4	1	0.964628
SRR2143521	HC		0.17224	0.270078		0.152611	-0.201627		-0.102659	0.00707799		0.22445	-0.0136647			SRR3362285	4	Control	0.893806		4	1	0.73016		4	1	0.731058		4	0	0.171245		4	1	0.544995		4	1	0.911726
SRR2143524	HC		0.207512	-0.0791126		0.188303	0.0666296		-0.0674907	-0.0071117		0.125434	0.0731362			SRR3362288	4	Control	0.630127		4	1	0.614566		4	1	0.731036		4	0	0.195369		4	1	0.504858		4	1	0.854162
SRR2143527	HC		0.175342	-0.0139941		0.150655	-0.00227336		-0.0326073	-0.00466957		0.115786	0.109636			SRR3667007	4	CRC	0.250781		4	0	0.30063		4	0	0.268958		4	0	0.968842		4	0	0.488685		4	0	0.328359
SRR2143534	HC		0.172272	-0.177842		0.179737	0.150547		0.0262883	-0.051392		0.0120807	0.160695			SRR3667017	4	CRC	0.102305		4	0	0.32379		4	0	0.269072		4	1	0.984675		4	0	0.456508		4	0	0.341292
SRR2143537	HC		0.222248	0.100831		0.212159	-0.0298536		-0.0694908	-0.0214306		0.1791	0.0652933			SRR3667026	4	CRC	0.232744		4	0	0.230365		4	0	0.269955		4	0	0.972197		4	0	0.459899		4	0	0.291635
SRR2143552	HC		0.228024	0.0978645		0.192889	-0.0621792		-0.0496175	-0.00814923		0.162517	0.0677151			SRR3667043	4	CRC	0.258593		4	0	0.454089		4	0	0.26965		4	1	0.988185		4	0	0.502676		4	0	0.588077
SRR2143555	HC		0.222263	0.183176		0.19982	-0.163295		-0.115682	0.0202227		0.303038	-0.0455364			SRR2143521	4	Control	0.785141		4	1	0.749104		4	1	0.731057		4	0	0.0910404		4	1	0.549074		4	1	0.849033
SRR2143558	HC		0.125159	-0.181438		0.123146	0.147678		-0.00724981	-0.0393091		-0.0831404	0.119988			SRR2143527	4	Control	0.759439		4	1	0.7427		4	1	0.731032		4	0	0.426202		4	1	0.514757		4	1	0.905213
SRR2143559	HC		0.137983	-0.185652		0.144244	0.162124		0.00584319	-0.0434994		-0.0531248	0.102081			SRR2143552	4	Control	0.79368		4	1	0.806392		4	1	0.731049		4	0	0.0495886		4	1	0.540355		4	1	0.877847
SRR2143560	HC		0.283752	0.0774906		0.265468	-0.0539592		-0.0878628	-0.00321842		0.272256	0.0183701			SRR2143555	4	Control	0.823517		4	1	0.747453		4	1	0.73105		4	0	0.0297074		4	1	0.541228		4	1	0.803551
SRR2143562	HC		0.131728	0.278477		0.106013	-0.246514		-0.124738	0.0404569		0.298994	-0.0925115			SRR2143559	4	Control	0.779955		4	1	0.54093		4	1	0.730865		4	0	0.214029		4	1	0.493911		4	1	0.411176
SRR2143577	HC		0.0816886	-0.216758		0.09503	0.193111		0.0446553	-0.0428261		-0.0650643	0.129334			SRR2143588	4	Control	0.850074		4	1	0.683537		4	1	0.731042		4	0	0.278734		4	1	0.510502		4	1	0.847147
SRR2143586	HC		-0.0978001	-0.0994994		-0.0715591	0.0787265		-0.0376954	-0.0359298		-0.102889	-0.0254682			SRR2143590	4	Control	0.843426		4	1	0.657426		4	1	0.731034		4	0	0.10457		4	1	0.49762		4	1	0.905429
SRR2143587	HC		0.0843021	-0.124489		0.0751259	0.111686		-0.036726	-0.0210536		0.147781	0.118715			SRR2143602	4	Control	0.906098		4	1	0.724866		4	1	0.731058		4	0	0.188008		4	1	0.554074		4	1	0.868857
SRR2143588	HC		0.00281496	-0.128496		0.0132285	0.126561		-0.0842516	-0.0121025		0.126689	0.0672339			SRR2143662	4	CRC	0.727704		4	0	0.583818		4	0	0.723444		4	1	0.981326		4	0	0.480966		4	0	0.770073
SRR2143590	HC		0.0749359	-0.194789		0.0908875	0.150093		-0.0128493	-0.0145876		0.0292883	0.120119			SRR2143694	4	CRC	0.61892		4	0	0.507472		4	0	0.714639		4	1	0.326982		4	0	0.532359		4	0	0.785216
SRR2143593	HC		0.0935393	-0.233329		0.100948	0.19635		-0.0181102	-0.0309789		0.0812447	0.142735			SRR2143764	4	Control	0.824758		4	1	0.666862		4	1	0.731057		4	0	0.0289186		4	1	0.536773		4	1	0.721955
SRR2143599	CRC		-0.00611987	-0.231809		0.0253398	0.189272		0.113017	-0.00579263		-0.188494	0.0931875			SRR2143778	4	Control	0.826281		4	1	0.672888		4	1	0.731058		4	0	0.037269		4	1	0.494815		4	1	0.791878
SRR2143602	HC		0.0599368	0.246645		0.0435914	-0.149105		-0.111098	-0.0294888		0.147936	-0.158539			SRR2143827	4	CRC	0.246959		4	0	0.245085		4	0	0.268944		4	1	0.977366		4	0	0.472361		4	0	0.386308
SRR2143631	HC		0.0707094	-0.125555		0.0827377	0.130654		0.021054	-0.0667175		-0.0699806	0.0739017			SRR2143839	4	Control	0.518931		4	1	0.649129		4	1	0.731011		4	0	0.107527		4	1	0.501033		4	1	0.674231
SRR2143649	HC		0.00387321	-0.236631		0.0078011	0.226908		-0.0133488	-0.0230898		-0.0718435	0.134683			SRR2143846	4	Control	0.809619		4	1	0.811017		4	1	0.730994		4	1	0.791188		4	1	0.523436		4	1	0.838786
SRR2143654	HC		0.191439	-0.0759913		0.180395	0.0587627		-0.025053	-0.0315093		0.0752212	0.114728			SRR2143883	4	Control	0.828722		4	1	0.715408		4	1	0.731058		4	0	0.0112178		4	1	0.560219		4	1	0.841515
SRR2143662	CRC		0.0212795	-0.0833155		0.03257	0.028129		0.0340053	-0.0173289		-0.142691	0.105648			SRR2143936	4	Control	0.793683		4	1	0.798701		4	1	0.731043		4	0	0.281863		4	1	0.545907		4	1	0.852514
SRR2143674	CRC		-0.111085	-0.20653		-0.0858002	0.163358		0.0938359	-0.0340451		-0.175842	0.0730171			SRR2143982	4	Control	0.820064		4	1	0.8517		4	1	0.731057		4	0	0.307328		4	1	0.530591		4	1	0.87933
SRR2143694	CRC		0.0524641	-0.00975958		0.0424903	0.00521192		-0.00793868	-0.0105271		0.0563652	0.139686			SRR2143987	4	CRC	0.575907		4	0	0.485702		4	0	0.269259		4	0	0.0977411		4	0	0.459966		4	0	0.61233
SRR2143697	CRC		0.0670554	0.017887		0.059669	-0.0420778		0.169469	-0.00505932		-0.229868	0.0138219			SRR2143998	4	CRC	0.395281		4	0	0.248181		4	0	0.26895		4	0	0.280492		4	0	0.472417		4	0	0.390921
SRR2143699	HC		0.218605	0.0914662		0.194981	-0.0900607		-0.0570845	-0.0022152		0.211101	0.0816153			SRR2143999	4	Control	0.702683		4	1	0.679886		4	1	0.728068		4	0	0.0995377		4	1	0.50334		4	1	0.789262
SRR2143712	CRC		0.157085	-0.175119		0.161829	0.147704		0.0418041	-0.0303741		-0.0384422	0.136727			SRR2144006	4	CRC	0.407487		4	0	0.514362		4	0	0.271206		4	1	0.053281		4	0	0.469775		4	0	0.455616
SRR2143723	CRC		0.0802672	0.000784553		0.0677184	-0.0154118		-0.0208679	-0.0145357		0.0174645	0.0986079			SRR2144016	4	Control	0.742021		4	1	0.713164		4	1	0.731014		4	0	0.102997		4	1	0.521114		4	1	0.771129
SRR2143734	CRC		0.11012	-0.233347		0.122294	0.194954		0.0554551	-0.0419102		-0.0814885	0.114598			SRR2144027	4	Control	0.752019		4	1	0.666785		4	1	0.731054		4	1	0.200769		4	1	0.508575		4	1	0.733072
SRR2143758	HC		0.179005	0.0986628		0.162746	-0.0515907		-0.0996174	0.00533374		0.221862	-0.00227012			SRR2144035	4	CRC	0.486093		4	0	0.479115		4	0	0.277574		4	0	0.10634		4	0	0.496809		4	0	0.55985
SRR2143759	CRC		0.163381	-0.19822		0.164752	0.183241		0.0275074	-0.0524184		0.0280303	0.154734			SRR2144101	4	CRC	0.680061		4	0	0.612425		4	0	0.730986		4	0	0.0544224		4	0	0.519132		4	0	0.525123
SRR2143760	HC		0.136212	-0.141139		0.140514	0.133715		-0.0031451	-0.049743		-0.0146466	0.0974904			SRR2144117	4	CRC	0.756111		4	0	0.669816		4	0	0.709701		4	0	0.0364095		4	0	0.508072		4	0	0.713356
SRR2143761	CRC		-0.205079	-0.118253		-0.182192	0.0783386		0.223637	0.0241658		-0.301825	-0.0232979			SRR2144120	4	Control	0.719593		4	1	0.724966		4	1	0.40182		4	0	0.10512		4	1	0.499157		4	1	0.798772
SRR2143764	HC		0.0628665	0.250907		0.0659477	-0.183412		-0.079614	-0.00714868		0.15896	-0.0104896			SRR2144129	4	Control	0.828334		4	1	0.745227		4	1	0.731058		4	0	0.226728		4	1	0.515201		4	1	0.876179
SRR2143767	HC		0.171763	0.382849		0.171971	-0.383378		-0.131493	0.0661861		0.366976	-0.254009			SRR22682208	5	CRC	0.454484		5	0	0.554499		5	0	0.273855		5	1	0.977743		5	0	0.549828		5	0	0.745178
SRR2143778	HC		0.141504	-0.0420241		0.14205	0.0238722		0.036813	-0.0389939		-0.0683	0.0887091			SRR22682322	5	Control	0.584241		5	1	0.635621		5	1	0.718562		5	0	0.235267		5	1	0.55137		5	1	0.774002
SRR2143780	HC		0.255853	0.271541		0.235565	-0.257143		-0.123023	0.0478919		0.314413	-0.0880712			SRR22682351	5	CRC	0.230053		5	0	0.464487		5	0	0.59372		5	1	0.166433		5	0	0.548075		5	0	0.704741
SRR2143788	CRC		-0.00555575	-0.164844		0.0140222	0.112909		0.0405363	-0.0120749		-0.0648762	0.141429			SRR22682504	5	CRC	0.00194501		5	0	0.538509		5	0	0.60389		5	0	0.469484		5	0	0.547042		5	0	0.441359
SRR2143792	CRC		0.144695	-0.119248		0.14019	0.0939426		0.146683	-0.00282179		-0.175329	0.0649716			SRR22682536	5	Control	0.200006		5	1	0.196922		5	1	0.268943		5	0	0.366997		5	1	0.543221		5	1	0.72974
SRR2143807	CRC		0.15239	-0.183734		0.152746	0.168415		0.0791195	-0.0476171		-0.0915664	0.126655			SRR22682555	5	Control	0.737129		5	1	0.674868		5	1	0.731033		5	0	0.00727724		5	1	0.551584		5	1	0.783799
SRR2143808	CRC		0.139545	-0.197163		0.144235	0.17492		0.0962946	-0.0452719		-0.127328	0.111095			SRR22682558	5	Control	0.857937		5	1	0.672621		5	1	0.731025		5	0	0.740322		5	1	0.555661		5	1	0.403041
SRR2143813	CRC		-0.0964093	-0.228222		-0.0682181	0.19242		0.129094	-0.0122085		-0.214506	0.0665948			SRR22682562	5	Control	0.82274		5	1	0.629815		5	1	0.731013		5	1	0.398356		5	1	0.56244		5	1	0.392396
SRR2143827	CRC		-0.123014	-0.118366		-0.0955272	0.0930205		0.147492	-0.00961089		-0.250147	-0.00617212			SRR22682598	5	Control	0.731084		5	1	0.686988		5	1	0.668633		5	0	0.254012		5	1	0.55113		5	1	0.772878
SRR2143828	CRC		-0.0999863	-0.126903		-0.0817932	0.0947711		0.13132	-0.0156676		-0.230203	0.009115			SRR22682605	5	Control	0.497385		5	1	0.50754		5	1	0.728529		5	0	0.473307		5	1	0.53318		5	1	0.686359
SRR2143830	CRC		0.184095	-0.124067		0.178235	0.0969888		0.015632	-0.0215255		0.0396698	0.141989			SRR30050096	5	CRC	0.687222		5	0	0.621956		5	0	0.713872		5	1	0.995482		5	0	0.549319		5	0	0.58528
SRR2143835	HC		0.200106	0.334877		0.192842	-0.308423		-0.1176	0.0526274		0.382357	-0.172072			SRR30050132	5	Control	0.698486		5	1	0.591507		5	1	0.731005		5	1	9.19354e-10		5	1	0.578117		5	1	0.629982
SRR2143838	HC		0.179763	0.264833		0.156889	-0.211351		-0.105224	0.0142159		0.369233	-0.078195			SRR30050040	5	CRC	0.504332		5	0	0.584661		5	0	0.273797		5	1	0.761518		5	0	0.558465		5	0	0.475342
SRR2143839	HC		-0.0282179	-0.0706261		0.00875209	0.112923		-0.0619825	-0.00324855		0.026056	-0.000288287			SRR30050068	5	CRC	0.00060627		5	0	0.443811		5	0	0.268953		5	0	0.159965		5	0	0.554787		5	0	0.480114
SRR2143846	HC		0.186803	-0.0990726		0.177283	0.093251		-0.00692807	-0.01918		0.0310492	0.102586			ERR475487	5	Control	0.911096		5	1	0.843003		5	1	0.731056		5	0	0.0379771		5	1	0.564245		5	1	0.825346
SRR2143858	CRC		0.0625618	-0.128143		0.0630528	0.0645522		0.142824	0.000180156		-0.197133	0.0546674			ERR475494	5	Control	0.632481		5	1	0.708315		5	1	0.731055		5	0	0.20658		5	1	0.555281		5	1	0.780037
SRR2143865	HC		0.203409	0.0841741		0.189242	-0.0476791		-0.0208678	-0.0232993		0.100524	0.095971			ERR475497	5	Control	0.999042		5	1	0.747388		5	1	0.731025		5	1	0.577007		5	1	0.552559		5	1	0.722643
SRR2143878	HC		0.0962611	0.160572		0.0746281	-0.131887		-0.109405	0.0328257		0.316826	-0.0413091			ERR475503	5	Control	0.921157		5	1	0.675754		5	1	0.730966		5	0	0.235908		5	1	0.554012		5	1	0.722771
SRR2143883	HC		0.22322	0.226016		0.221066	-0.194702		-0.0472453	0.00959924		0.201479	0.0528827			ERR475525	5	Control	0.743872		5	1	0.814675		5	1	0.730928		5	0	0.207426		5	1	0.552065		5	1	0.755844
SRR2143888	HC		0.195026	-0.12659		0.18688	0.126076		-0.0635531	-0.00794028		0.169905	0.0648775			ERR475565	5	Control	0.566266		5	1	0.674788		5	1	0.730064		5	0	0.130906		5	1	0.559994		5	1	0.72969
SRR2143889	HC		0.197212	-0.149478		0.191064	0.140181		-0.0369633	-0.0131786		0.0997304	0.0996463			ERR475571	5	Control	0.762657		5	1	0.830817		5	1	0.718824		5	0	0.0987919		5	1	0.565434		5	1	0.784685
SRR2143893	HC		0.0843533	-0.0588246		0.0800219	0.0168494		0.0191334	-0.0361039		-0.0692751	0.074564			ERR475579	5	CRC	0.259766		5	0	0.403586		5	0	0.272177		5	1	0.887777		5	0	0.557429		5	0	0.691004
SRR2143894	HC		0.255105	0.141374		0.23266	-0.122954		-0.120389	0.0205133		0.267403	-0.0360422			ERR475580	5	CRC	0.249178		5	0	0.594543		5	0	0.286452		5	1	0.314354		5	0	0.549317		5	0	0.750577
SRR2143898	HC		0.158375	0.110918		0.143185	-0.100356		-0.0976732	0.0141212		0.200171	0.0258875			ERR674079	5	Control	0.450107		5	1	0.430637		5	1	0.269004		5	0	0.468107		5	1	0.546668		5	1	0.610404
SRR2143899	HC		0.155105	0.184137		0.138085	-0.169354		-0.0250158	0.0163577		0.0921835	0.0961468			ERR674098	5	Control	0.582495		5	1	0.415627		5	1	0.695774		5	0	0.126812		5	1	0.565114		5	1	0.667806
SRR2143900	HC		0.134837	0.132787		0.103885	-0.163074		-0.121631	0.0428596		0.289131	-0.0572199			ERR674101	5	Control	0.585042		5	1	0.467055		5	1	0.302905		5	0	0.523114		5	1	0.552069		5	1	0.714404
SRR2143906	HC		0.167904	0.267587		0.149685	-0.206619		-0.0921026	0.0146987		0.319542	-0.0909623			ERR674109	5	Control	0.736084		5	1	0.654049		5	1	0.731046		5	0	0.362296		5	1	0.55496		5	1	0.771359
SRR2143910	HC		0.0289885	0.0793203		0.0268177	-0.115501		-0.0783115	0.0285896		0.0108962	-0.010576			ERR674167	5	CRC	0.48134		5	0	0.3332		5	0	0.679622		5	1	0.994974		5	0	0.541811		5	0	0.582955
SRR2143924	HC		0.134861	-0.0794591		0.12103	0.0542961		0.0628729	-0.0368001		-0.161788	0.0657471			SRR2761198	5	CRC	0.044878		5	0	0.627356		5	0	0.59422		5	1	0.812446		5	0	0.558538		5	0	0.626361
SRR2143925	HC		0.121828	0.107117		0.108052	-0.114139		-0.107674	0.0246463		0.157282	0.000850108			SRR2761260	5	CRC	2.06205e-10		5	0	0.653598		5	0	0.70549		5	0	4.46158e-05		5	0	0.572584		5	0	0.660619
SRR2143928	HC		0.224921	-0.0624971		0.213839	0.0321197		-0.0622102	0.00964148		0.116803	0.0744251			SRR3361475	5	Control	0.643886		5	1	0.612873		5	1	0.603824		5	0	0.519602		5	1	0.548776		5	1	0.756647
SRR2143936	HC		0.117184	0.151507		0.089137	-0.179316		-0.0477066	0.053139		-0.0601972	-0.0852683			SRR3361501	5	Control	0.901635		5	1	0.72416		5	1	0.731057		5	0	0.424059		5	1	0.56737		5	1	0.70223
SRR2143943	HC		0.0349418	-0.248696		0.0478305	0.221279		0.0053377	-0.0152044		-0.00587962	0.160591			SRR3361524	5	Control	0.679482		5	1	0.750145		5	1	0.731031		5	0	0.242371		5	1	0.559982		5	1	0.696793
SRR2143950	CRC		-0.118124	-0.186738		-0.0941717	0.144451		0.0786823	0.012209		-0.200447	0.0497672			SRR3361527	5	Control	0.568592		5	1	0.534887		5	1	0.693068		5	0	0.227745		5	1	0.551811		5	1	0.687457
SRR2143959	HC		0.192704	-0.100867		0.190672	0.0800714		-0.0143817	-0.0497525		-0.0520555	0.0722533			SRR3361529	5	Control	0.425554		5	1	0.629249		5	1	0.551871		5	0	0.523877		5	1	0.548895		5	1	0.716413
SRR2143960	HC		0.199108	-0.0962427		0.195232	0.0780606		-0.0135258	-0.0454964		-0.0339894	0.0901228			SRR3361531	5	Control	0.554919		5	1	0.5653		5	1	0.696		5	0	0.266282		5	1	0.544711		5	1	0.752818
SRR2143963	HC		0.138612	0.0360648		0.110347	-0.0744231		0.00171945	0.0645918		-0.144629	-0.0580726			SRR3361545	5	Control	0.672937		5	1	0.748543		5	1	0.731046		5	1	0.869256		5	1	0.570207		5	1	0.737477
SRR2143966	HC		0.0909314	-0.254158		0.0926353	0.225208		0.00522868	-0.0350259		-0.0109139	0.137824			SRR3361546	5	CRC	0.540142		5	0	0.569053		5	0	0.710639		5	1	0.130383		5	0	0.550297		5	0	0.641518
SRR2143967	HC		0.130145	0.223121		0.113953	-0.158299		-0.097985	-0.00628589		0.302789	-0.024683			SRR3361562	5	CRC	0.492897		5	0	0.523887		5	0	0.693415		5	0	0.541416		5	0	0.559685		5	0	0.58184
SRR2143981	HC		0.168526	-0.108536		0.178474	0.112255		0.0340861	-0.0380428		-0.0461324	0.110828			SRR3361605	5	Control	0.701982		5	1	0.754562		5	1	0.731057		5	0	0.763949		5	1	0.561869		5	1	0.727303
SRR2143982	HC		0.210439	0.0155528		0.184675	-0.017329		-0.103455	0.00416425		0.0907824	-0.0101727			SRR3361652	5	CRC	0.200778		5	0	0.311463		5	0	0.268943		5	1	0.244368		5	0	0.50047		5	0	0.498344
SRR2143984	HC		-0.015318	0.302814		-0.0207969	-0.271757		-0.0512532	0.0618167		0.040714	-0.0176302			SRR3362069	5	CRC	0.39645		5	0	0.347065		5	0	0.269047		5	1	0.496808		5	0	0.533779		5	0	0.631646
SRR2143987	CRC		0.00649813	-0.214695		0.0444669	0.173358		0.248516	0.00545317		-0.281156	-0.00744416			SRR3362071	5	CRC	0.640186		5	0	0.558255		5	0	0.613601		5	1	0.239497		5	0	0.558275		5	0	0.742925
SRR2143988	HC		0.144652	-0.100024		0.151486	0.114393		0.0415433	-0.0559253		-0.019995	0.113858			SRR3362120	5	Control	0.575411		5	1	0.541947		5	1	0.730986		5	0	0.309778		5	1	0.575401		5	1	0.605692
SRR2143998	CRC		-0.07427	-0.231752		-0.0537736	0.188372		0.13216	-0.0162297		-0.220627	0.0635962			SRR3362147	5	Control	0.796616		5	1	0.737491		5	1	0.731056		5	0	0.421142		5	1	0.559559		5	1	0.683732
SRR2143999	HC		0.213954	-0.0725708		0.202883	0.0588518		0.0356671	-0.0277594		-0.0442178	0.10134			SRR3362148	5	Control	0.810069		5	1	0.524889		5	1	0.731032		5	1	0.544651		5	1	0.556947		5	1	0.665046
SRR2144001	HC		0.194287	-0.0793481		0.173503	0.0818228		0.0357007	-0.0402053		-0.0253356	0.13513			SRR3362190	5	Control	0.883767		5	1	0.501514		5	1	0.705912		5	1	0.825479		5	1	0.546479		5	1	0.679819
SRR2144002	HC		0.21577	-0.028167		0.194081	0.0541687		-0.00899458	-0.0359593		0.0812033	0.132405			SRR3362232	5	Control	0.632879		5	1	0.756849		5	1	0.731058		5	1	0.739855		5	1	0.585097		5	1	0.715852
SRR2144004	CRC		-0.120136	-0.207798		-0.102988	0.173328		0.0953582	-0.00103223		-0.209309	0.0447596			SRR3666996	5	Control	0.48355		5	1	0.545432		5	1	0.651054		5	1	0.466268		5	1	0.556644		5	1	0.743301
SRR2144005	HC		0.0532683	0.0519434		0.0294862	-0.0986599		0.00803225	0.0158695		-0.0389267	0.0996106			SRR3667001	5	CRC	0.478597		5	0	0.502609		5	0	0.287904		5	1	0.887063		5	0	0.569308		5	0	0.729742
SRR2144006	CRC		-0.103205	-0.00532483		-0.0745061	-0.0255177		0.169136	0.0149594		-0.277204	-0.03195			SRR3667011	5	CRC	0.286359		5	0	0.206339		5	0	0.268943		5	0	0.915965		5	0	0.544713		5	0	0.605021
SRR2144009	CRC		0.0823014	-0.000642944		0.0660359	-0.0185635		0.0389779	-0.0370084		-0.0964064	0.116657			SRR3667027	5	Control	0.330279		5	1	0.430985		5	1	0.270394		5	1	0.873284		5	1	0.545614		5	1	0.654085
SRR2144011	CRC		0.0750379	-0.25384		0.0888075	0.208621		0.0592041	-0.0430956		-0.0875228	0.12869			SRR3667032	5	CRC	0.226999		5	0	0.193784		5	0	0.268943		5	0	0.291838		5	0	0.545215		5	0	0.557825
SRR2144012	HC		0.156386	-0.127142		0.144954	0.112953		-0.0206159	-0.0687235		0.029398	0.0903044			SRR3667040	5	CRC	0.328878		5	0	0.232621		5	0	0.268948		5	1	0.437538		5	0	0.54251		5	0	0.548663
SRR2144016	HC		0.150258	-0.171191		0.148502	0.146617		-0.0142197	-0.0468748		0.00940684	0.106107			SRR2143534	5	Control	0.538388		5	1	0.590088		5	1	0.269721		5	0	0.322375		5	1	0.551096		5	1	0.701117
SRR2144017	HC		0.133944	-0.0349287		0.134198	0.0243794		-0.00994062	-0.0421105		0.14682	0.127124			SRR2143587	5	Control	0.618751		5	1	0.632329		5	1	0.730945		5	0	0.357801		5	1	0.552088		5	1	0.737442
SRR2144019	HC		0.127196	-0.0511363		0.145272	0.074216		0.052055	-0.0526547		-0.0420576	0.087012			SRR2143631	5	Control	0.597685		5	1	0.592944		5	1	0.565287		5	0	0.131762		5	1	0.552527		5	1	0.637047
SRR2144020	HC		0.161222	-0.0412051		0.170877	0.0551505		0.0244917	-0.0367151		0.00723149	0.103921			SRR2143649	5	Control	0.643195		5	1	0.668233		5	1	0.714441		5	0	0.159462		5	1	0.552108		5	1	0.751584
SRR2144021	HC		0.240388	0.19856		0.206087	-0.155582		-0.120585	0.0049936		0.329366	-0.0851636			SRR2143697	5	CRC	0.410825		5	0	0.589958		5	0	0.726503		5	0	0.576121		5	0	0.534391		5	0	0.753451
SRR2144024	HC		0.0739979	0.104845		0.0641875	-0.0869872		0.00772909	-0.0424742		-0.0758401	0.020494			SRR2143758	5	Control	0.581199		5	1	0.728096		5	1	0.730886		5	1	0.381012		5	1	0.566349		5	1	0.74923
SRR2144027	HC		0.0157	-0.0469674		0.0241997	0.0428325		-0.0868117	-0.0156782		0.113415	0.0510721			SRR2143761	5	CRC	0.310052		5	0	0.275502		5	0	0.268946		5	0	0.576659		5	0	0.534288		5	0	0.691945
SRR2144029	CRC		0.0780559	-0.19833		0.0874603	0.183414		-0.0134129	-0.0295084		0.0126189	0.133503			SRR2143780	5	Control	0.649746		5	1	0.820457		5	1	0.731045		5	1	0.0998875		5	1	0.568511		5	1	0.720184
SRR2144033	CRC		-0.0507639	-0.133556		-0.0326329	0.0874242		0.0857222	-0.0332148		-0.127589	0.102654			SRR2143807	5	CRC	0.55099		5	0	0.444277		5	0	0.343257		5	1	0.701667		5	0	0.543058		5	0	0.730177
SRR2144034	CRC		0.0940526	-0.183932		0.0936792	0.153703		0.0825102	-0.0235453		-0.107799	0.0985091			SRR2143828	5	CRC	0.380039		5	0	0.359315		5	0	0.268946		5	1	0.440387		5	0	0.541521		5	0	0.684878
SRR2144035	CRC		-0.0340703	0.0193643		-0.0247954	-0.0287721		0.0397164	-0.0331727		-0.120498	0.0662029			SRR2143889	5	Control	0.71434		5	1	0.781304		5	1	0.731053		5	0	0.748184		5	1	0.550494		5	1	0.738329
SRR2144039	HC		0.147967	0.27894		0.157336	-0.149504		-0.104112	-0.0334096		0.174594	-0.0874741			SRR2143893	5	Control	0.752641		5	1	0.606646		5	1	0.723888		5	0	0.246771		5	1	0.544191		5	1	0.709219
SRR2144040	HC		0.135575	0.314077		0.148601	-0.184336		-0.11075	-0.0287777		0.211711	-0.11878			SRR2143900	5	Control	0.705101		5	1	0.728639		5	1	0.731023		5	0	0.368545		5	1	0.555175		5	1	0.77075
SRR2144043	HC		0.20627	0.271976		0.181174	-0.244089		-0.130455	0.0333706		0.41054	-0.182427			SRR2143906	5	Control	0.639658		5	1	0.743745		5	1	0.731047		5	0	0.525731		5	1	0.563871		5	1	0.727914
SRR2144070	HC		0.184808	0.0941127		0.164008	-0.102036		-0.0187964	0.0123955		0.0946105	0.0991267			SRR2143910	5	Control	0.557756		5	1	0.546596		5	1	0.272818		5	0	0.307872		5	1	0.554076		5	1	0.63282
SRR2144071	CRC		-0.200194	-0.0882679		-0.175391	0.0542145		0.0864778	0.00709277		-0.201497	0.0808182			SRR2143950	5	CRC	0.458329		5	0	0.322374		5	0	0.268955		5	0	0.256915		5	0	0.539495		5	0	0.658937
SRR2144093	HC		0.156408	0.342807		0.162857	-0.297698		-0.129156	0.0473686		0.380678	-0.239186			SRR2143966	5	Control	0.572276		5	1	0.68889		5	1	0.730992		5	0	0.269912		5	1	0.546273		5	1	0.760826
SRR2144098	HC		0.173071	-0.0862418		0.156777	0.0617454		0.0124576	-0.00412406		0.0150255	0.153648			SRR2143967	5	Control	0.629177		5	1	0.663968		5	1	0.730851		5	0	0.342507		5	1	0.572625		5	1	0.648943
SRR2144101	CRC		0.165985	0.0961491		0.13925	-0.10427		0.0486294	-0.0105279		-0.0360667	0.0992			SRR2144004	5	CRC	0.45568		5	0	0.378938		5	0	0.27368		5	0	0.651307		5	0	0.543257		5	0	0.697328
SRR2144107	HC		0.2915	0.201159		0.266278	-0.171423		-0.106748	0.0268223		0.303871	-0.0359289			SRR2144011	5	CRC	0.641646		5	0	0.550639		5	0	0.545649		5	0	0.25686		5	0	0.543061		5	0	0.747209
SRR2144115	HC		0.075459	-0.206978		0.0828091	0.155387		0.0342396	-0.0216313		-0.114136	0.106753			SRR2144012	5	Control	0.686391		5	1	0.665224		5	1	0.731053		5	0	0.30554		5	1	0.551879		5	1	0.730041
SRR2144117	CRC		0.152211	-0.215698		0.149678	0.171309		0.0774397	-0.0214454		-0.0734405	0.14334			SRR2144029	5	CRC	0.536449		5	0	0.570937		5	0	0.281297		5	1	0.852342		5	0	0.550935		5	0	0.700743
SRR2144119	HC		0.20773	0.202732		0.212442	-0.117234		-0.10029	-0.00194063		0.309761	-0.056838			SRR2144040	5	Control	0.627687		5	1	0.789709		5	1	0.731043		5	0	0.238532		5	1	0.586291		5	1	0.741684
SRR2144120	HC		0.0781732	-0.14764		0.0742776	0.149905		-0.0757866	-0.0171971		0.130607	0.0913107			SRR2144043	5	Control	0.648906		5	1	0.80454		5	1	0.731039		5	0	0.488576		5	1	0.579139		5	1	0.745557
SRR2144121	HC		0.244362	0.016101		0.220555	0.00742606		-0.0922149	-0.0203595		0.237858	0.0180671			SRR2144070	5	Control	0.602959		5	1	0.63299		5	1	0.73064		5	1	0.764603		5	1	0.560903		5	1	0.671475
SRR2144126	HC		0.175214	-0.00806005		0.148445	0.0131427		-0.111176	-0.00862445		0.271738	0.000723977			SRR2144107	5	Control	0.682346		5	1	0.814099		5	1	0.73105		5	0	0.104129		5	1	0.562986		5	1	0.695448
SRR2144129	HC		0.209011	0.0728368		0.192127	-0.0850917		-0.0745313	-0.00417331		0.236633	0.0482271			SRR2144115	5	Control	0.62938		5	1	0.619256		5	1	0.731042		5	1	0.23667		5	1	0.544493		5	1	0.764081
SRR2144131	HC		0.0648768	-0.17297		0.0727897	0.150229		-0.0680716	-0.0103445		0.0957548	0.115583			SRR2144131	5	Control	0.610329		5	1	0.693196		5	1	0.726046						5	1	0.547432		5	1	0.746313

## Sheet: Datasheet 4
Datasheet 4. Source data of 16S_IBD
						--------------------PCoA--------------------																			--------------------AUC--------------------
			Bray-Curtis			Jensne-Shannoon			Meta-Storms			UniFrac					Phylo-Spec				RF				PM-CNN				DeepPhylo				CNN				MetaDR
SampleID	Group		PC1	PC2		PC1	PC2		PC1	PC2		PC1	PC2			SampleID	Fold	True Label	Pred Score		Fold	True Label	Pred Score		Fold	True Label	Pred Score		Fold	True Label	Pred Score		Fold	True Label	Pred Score		Fold	True Label	Predicted Probability
ERR5009478	HC		-0.099981	0.0306719		0.130193	0.0537271		-0.077366	-0.0168054		-0.182635	-0.0086679			ERR5009478	1	Control	0.95573		1	0	0.681107		1	0	0.692605		1	0	0.449139		1	0	0.647803		1	0	0.83039
ERR5009480	HC		-0.294396	0.0296386		0.30747	0.0459711		-0.0931616	-0.0126879		-0.242338	-0.0640159			ERR5009484	1	Control	0.583235		1	0	0.37614		1	0	0.499049		1	0	0.890313		1	0	0.490666		1	0	0.753688
ERR5009481	HC		-0.292891	-0.00742106		0.296795	0.023588		-0.0924249	-0.0153272		-0.262438	-0.0987226			ERR5009493	1	Control	0.841846		1	0	0.732709		1	0	0.678283		1	1	0.991694		1	0	0.550777		1	0	0.947028
ERR5009484	HC		-0.237938	-0.0439969		0.286429	-0.00245393		-0.116154	0.0315295		-0.199477	-0.147451			ERR5009500	1	IBD	0.758063		1	1	0.568849		1	1	0.311431		1	1	0.640011		1	1	0.656913		1	1	0.760603
ERR5009493	HC		0.0447568	-0.211213		0.00220629	-0.189965		-0.117339	0.101444		0.0167326	-0.102904			ERR5009501	1	IBD	0.922558		1	1	0.430164		1	1	0.494737		1	1	0.996832		1	1	0.619769		1	1	0.652037
ERR5009496	IBD		-0.0272587	-0.0295452		0.0197069	-0.0367141		-0.0233245	-0.11659		-0.189253	0.253798			ERR5009582	1	IBD	0.945496		1	1	0.87566		1	1	0.727174		1	1	1		1	1	0.695702		1	1	0.971995
ERR5009498	IBD		0.00109038	-0.0536597		0.0629726	-0.0489837		-0.00278749	-0.0162822		0.00764855	0.00739677			ERR5009589	1	IBD	0.801949		1	1	0.572091		1	1	0.613937		1	1	0.999842		1	1	0.631944		1	1	0.666509
ERR5009499	IBD		0.0678481	-0.128406		-0.111116	-0.111926		-0.000310447	-0.121545		-0.0936824	0.252027			ERR5009594	1	IBD	0.957486		1	1	0.86617		1	1	0.725449		1	1	0.999528		1	1	0.688933		1	1	0.952422
ERR5009500	IBD		-0.210076	-0.0130908		0.247389	0.0195217		-0.108156	-0.00458917		-0.221294	-0.130273			ERR5009608	1	IBD	0.987273		1	1	0.895747		1	1	0.730979		1	1	0.974361		1	1	0.670771		1	1	0.946271
ERR5009501	IBD		-0.280983	0.0186151		0.283367	0.00639286		-0.0718373	-0.0381873		-0.273103	-0.0205978			ERR5009623	1	IBD	0.944666		1	1	0.88616		1	1	0.719293		1	1	0.976713		1	1	0.67353		1	1	0.938095
ERR5009562	IBD		0.0148593	-0.0332493		0.0346212	-0.0914596		0.018172	-0.0908486		0.0138714	0.181415			ERR5009629	1	IBD	0.952379		1	1	0.917783		1	1	0.727374		1	1	0.997023		1	1	0.678218		1	1	0.968062
ERR5009563	IBD		0.103537	-0.134998		-0.06805	-0.196524		0.0824033	-0.0615802		0.170535	0.133832			ERR5009640	1	IBD	0.911434		1	1	0.567951		1	1	0.673072		1	1	0.934653		1	1	0.592289		1	1	0.72217
ERR5009564	IBD		-0.0034563	-0.0382896		0.0506946	-0.039677		0.0789286	-0.0210662		0.153231	0.0507288			ERR5009665	1	IBD	0.940182		1	1	0.793994		1	1	0.699755		1	1	0.893037		1	1	0.742968		1	1	0.938791
ERR5009565	IBD		-0.107859	0.0285879		0.166856	0.0262044		-0.00723423	-0.0453154		-0.040826	0.0792387			ERR5009677	1	IBD	0.980624		1	1	0.878905		1	1	0.730774		1	1	0.961231		1	1	0.722049		1	1	0.925343
ERR5009571	IBD		-0.213868	0.0676704		0.170636	0.0643986		-0.0395064	-0.0919783		-0.234614	0.131574			ERR5009685	1	IBD	0.664095		1	1	0.341201		1	1	0.575193		1	1	0.999588		1	1	0.635697		1	1	0.59737
ERR5009575	IBD		0.216919	-0.226071		-0.140355	-0.272947		0.0702957	-0.0709997		0.203792	0.133148			ERR5009702	1	IBD	0.932544		1	1	0.728139		1	1	0.713226		1	1	0.645168		1	1	0.577151		1	1	0.81635
ERR5009577	IBD		0.154286	-0.343393		-0.104843	-0.437444		0.197999	0.0339104		0.375005	0.0276381			SRR3206645	1	IBD	0.951915		1	1	0.952114		1	1	0.724398		1	1	0.491319		1	1	0.877339		1	1	0.989171
ERR5009582	IBD		0.0865218	-0.0948089		0.00273746	-0.0900892		-0.0804989	-0.0472874		0.0396899	0.106497			SRR3206654	1	Control	0.0811408		1	0	0.367267		1	0	0.377878		1	0	0.590665		1	0	0.558971		1	0	0.53308
ERR5009584	IBD		0.114799	-0.0682164		-0.112699	-0.0781174		0.0580525	-0.048359		0.201907	0.11283			SRR3206665	1	IBD	0.961398		1	1	0.620935		1	1	0.694418		1	0	0.950243		1	1	0.582336		1	1	0.751018
ERR5009585	IBD		-0.149778	0.0418547		0.172025	0.02207		-0.0978304	0.00503112		-0.209709	-0.139035			SRR3206669	1	IBD	0.918942		1	1	0.760013		1	1	0.576328		1	1	0.522855		1	1	0.632445		1	1	0.839796
ERR5009588	IBD		-0.0583394	-0.0475302		0.188715	-0.00660248		-0.0371227	-0.0159459		-0.113865	0.00536109			SRR3206671	1	IBD	0.932297		1	1	0.660376		1	1	0.6816		1	1	0.962429		1	1	0.727565		1	1	0.753162
ERR5009589	IBD		-0.192057	0.0281176		0.123307	0.0141736		-0.0979512	-0.0570564		-0.037462	0.0468352			SRR3206674	1	IBD	0.946975		1	1	0.952205		1	1	0.722565		1	0	0.802753		1	1	0.70638		1	1	0.963338
ERR5009590	IBD		0.125847	-0.0964045		-0.118094	-0.100109		0.13532	-0.0181069		0.223978	0.0707294			SRR3206679	1	Control	0.570061		1	0	0.562075		1	0	0.662845		1	0	0.936122		1	0	0.427571		1	0	0.791566
ERR5009594	IBD		0.210988	-0.172793		-0.193127	-0.232442		0.00108976	0.000235007		0.226815	0.120712			SRR8534050	1	Control	0.0440039		1	0	0.625387		1	0	0.270635		1	1	0.551603		1	0	0.483559		1	0	0.789186
ERR5009597	IBD		0.0697871	-0.0489408		-0.018249	-0.135179		0.0603114	-0.0679372		0.116899	0.134479			SRR8534057	1	IBD	0.975096		1	1	0.952604		1	1	0.730403		1	1	0.972262		1	1	0.726355		1	1	0.959754
ERR5009598	IBD		-0.164901	-0.0375615		0.113788	-0.150952		-0.0540936	-0.031862		-0.0669354	-0.0147048			SRR8534084	1	Control	0.0336929		1	0	0.547914		1	0	0.269335		1	1	0.813492		1	0	0.644836		1	0	0.623493
ERR5009604	IBD		0.0910398	-0.222672		-0.036728	-0.310678		0.0813503	-0.043217		0.236529	0.0678273			SRR8534098	1	IBD	0.972386		1	1	0.952263		1	1	0.730209		1	0	0.752709		1	1	0.738546		1	1	0.963995
ERR5009606	IBD		-0.0911381	0.0362258		0.203058	0.0833899		-0.022275	-0.105433		-0.269738	0.251928			SRR8534124	1	IBD	0.991916		1	1	0.909626		1	1	0.731057		1	1	0.975598		1	1	0.613905		1	1	0.918962
ERR5009608	IBD		0.167774	-0.128734		-0.146301	-0.132313		0.107932	-0.0387235		0.278561	0.0902733			SRR8534199	1	IBD	0.941551		1	1	0.819207		1	1	0.730179		1	1	0.936716		1	1	0.6447		1	1	0.854208
ERR5009617	IBD		0.202084	-0.315715		-0.176212	-0.385927		0.0793831	-0.062664		0.273419	0.0852528			SRR8534204	1	IBD	0.940813		1	1	0.907501		1	1	0.720501		1	1	0.993759		1	1	0.709027		1	1	0.936781
ERR5009619	IBD		0.0623461	-0.0573085		-0.0545997	-0.0595498		0.0388776	-0.00115172		0.212501	0.0181447			SRR8534215	1	Control	0.116247		1	0	0.40056		1	0	0.277075		1	0	0.354124		1	0	0.606324		1	0	0.613121
ERR5009622	IBD		-0.169205	0.080007		0.186622	0.082528		-0.039502	-0.103764		-0.0941481	0.0683517			SRR8534218	1	Control	0.134687		1	0	0.65182		1	0	0.283513		1	1	0.906269		1	0	0.653096		1	0	0.70001
ERR5009623	IBD		0.012433	-0.0486463		0.030113	-0.157703		0.00634913	-0.0819718		0.0221619	0.153343			SRR8534229	1	IBD	0.988109		1	1	0.951882		1	1	0.730429		1	1	0.984698		1	1	0.722977		1	1	0.965913
ERR5009629	IBD		0.222781	-0.374415		-0.183624	-0.44304		0.218557	0.0324247		0.384207	0.0658031			SRR8534236	1	IBD	0.976827		1	1	0.912195		1	1	0.730862		1	1	0.988176		1	1	0.702149		1	1	0.919944
ERR5009631	IBD		-0.00631135	-0.00901016		-0.030409	-0.0250417		-0.0559927	-0.108409		-0.178923	0.189387			SRR8534239	1	IBD	0.979125		1	1	0.916118		1	1	0.730986		1	0	0.533618		1	1	0.737974		1	1	0.927278
ERR5009634	IBD		0.201959	-0.214663		-0.189907	-0.268597		-0.0396992	-0.0131696		0.23062	0.126036			ERR1368880	1	IBD	0.951902		1	1	0.635806		1	1	0.699736		1	1	0.779459		1	1	0.660703		1	1	0.719311
ERR5009636	IBD		0.177696	-0.347955		-0.0795608	-0.381691		0.0551656	0.104318		0.245162	-0.0558957			ERR1368886	1	IBD	0.974697		1	1	0.749206		1	1	0.727375		1	1	0.961963		1	1	0.578638		1	1	0.838322
ERR5009639	IBD		-0.153816	-0.0165467		0.234053	0.0309537		-0.0955635	-0.0107286		-0.186222	-0.0205101			ERR1368888	1	IBD	0.142771		1	1	0.493175		1	1	0.383589		1	1	0.951686		1	1	0.668854		1	1	0.600972
ERR5009640	IBD		-0.213175	-0.0229001		0.261315	0.0116219		-0.0715878	0.0302516		-0.134517	-0.115933			ERR1368911	1	IBD	0.97907		1	1	0.78032		1	1	0.727365		1	1	0.902552		1	1	0.652715		1	1	0.8891
ERR5009641	IBD		-0.112497	0.063424		0.167449	0.0185699		-0.00742896	-0.123592		-0.23426	0.294755			ERR1368912	1	IBD	0.972617		1	1	0.592448		1	1	0.71565		1	1	0.985027		1	1	0.63363		1	1	0.765912
ERR5009642	IBD		-0.00801544	-0.0988449		-0.00890056	-0.0784505		-0.0783864	-0.0279331		-0.124883	0.0153767			ERR1368913	1	IBD	0.979724		1	1	0.568392		1	1	0.730422		1	1	0.747313		1	1	0.666842		1	1	0.732519
ERR5009643	IBD		-0.0522524	0.0663782		0.0773979	0.0819533		-0.00845266	-0.124409		-0.254259	0.314712			ERR1368916	1	IBD	0.963634		1	1	0.893959		1	1	0.726213		1	1	0.966148		1	1	0.786421		1	1	0.972771
ERR5009645	IBD		-0.0302625	0.0213259		0.0986066	0.0724973		-0.0150064	-0.117867		-0.154362	0.273502			ERR1368917	1	IBD	0.989524		1	1	0.749747		1	1	0.729096		1	1	0.994448		1	1	0.564046		1	1	0.850674
ERR5009646	IBD		-0.168532	-0.0595897		0.175702	-0.137202		-0.0725397	0.0116053		-0.0723517	-0.0580482			ERR1368918	1	IBD	0.994741		1	1	0.864496		1	1	0.730448		1	1	0.821		1	1	0.660426		1	1	0.909961
ERR5009647	IBD		0.101889	-0.298789		-0.0571196	-0.363074		0.126948	0.0238935		0.303281	0.0283343			ERR1368944	1	IBD	0.969844		1	1	0.646668		1	1	0.729339		1	1	0.699998		1	1	0.636136		1	1	0.803781
ERR5009648	IBD		-0.315247	0.0315959		0.299034	0.0321868		-0.102039	-0.00112776		-0.250795	-0.0961202			ERR1368951	1	IBD	0.987303		1	1	0.705885		1	1	0.729405		1	1	0.944725		1	1	0.594673		1	1	0.853302
ERR5009651	IBD		0.223389	-0.370564		-0.170625	-0.431398		0.122274	0.0413601		0.373163	0.0497455			ERR1368979	1	IBD	0.897901		1	1	0.867218		1	1	0.695576		1	1	0.966644		1	1	0.727915		1	1	0.959689
ERR5009653	IBD		-0.12221	0.0355562		0.122742	0.0365104		-0.0291107	-0.100311		-0.224058	0.188943			ERR1368980	1	IBD	0.95848		1	1	0.437107		1	1	0.721115		1	1	0.999848		1	1	0.645157		1	1	0.60787
ERR5009659	IBD		0.116446	-0.18975		-0.0767557	-0.289247		0.0879255	-0.0469673		0.228364	0.10206			ERR1368985	1	IBD	0.992908		1	1	0.821207		1	1	0.730653		1	1	0.987621		1	1	0.621103		1	1	0.876142
ERR5009660	IBD		0.164725	-0.123606		-0.169585	-0.221532		0.0754211	-0.036014		0.217532	0.146646			ERR1368997	1	IBD	0.968975		1	1	0.856681		1	1	0.729835		1	1	0.781195		1	1	0.655438		1	1	0.919526
ERR5009665	IBD		0.102317	-0.241165		-0.071246	-0.319224		0.0402608	0.0313877		0.282957	0.0603333			ERR1369007	1	IBD	0.954901		1	1	0.637058		1	1	0.698966		1	1	0.975446		1	1	0.69035		1	1	0.87817
ERR5009667	IBD		-0.0725284	-0.0378397		0.0672279	-0.0152364		-0.0208281	-0.109401		-0.230812	0.138505			ERR1369013	1	IBD	0.899845		1	1	0.355371		1	1	0.472706		1	1	0.996243		1	1	0.570985		1	1	0.511147
ERR5009668	IBD		0.0698821	0.00376401		0.00737573	-0.067206		0.00494636	-0.112079		-0.116714	0.305206			ERR1369019	1	IBD	0.984927		1	1	0.693645		1	1	0.728844		1	1	0.996316		1	1	0.665513		1	1	0.783142
ERR5009674	IBD		0.21736	-0.203429		-0.184888	-0.291337		0.128066	0.00349704		0.275715	0.0911456			ERR1369027	1	IBD	0.957857		1	1	0.495004		1	1	0.586673		1	1	0.98774		1	1	0.632313		1	1	0.562749
ERR5009677	IBD		-0.00275205	-0.0284509		0.0616683	-0.00435451		-0.0143339	-0.117582		-0.103732	0.239401			ERR1369035	1	IBD	0.984514		1	1	0.710254		1	1	0.724222		1	1	0.932585		1	1	0.763164		1	1	0.846307
ERR5009678	IBD		0.114627	-0.175424		-0.0802068	-0.194832		-0.0495498	-0.0587366		0.0635975	0.160078			ERR1369070	1	IBD	0.979137		1	1	0.89311		1	1	0.730232		1	1	0.991444		1	1	0.766999		1	1	0.972546
ERR5009680	IBD		0.0933393	-0.0918257		-0.0845934	-0.0889209		0.0118738	-0.0872531		-0.0235134	0.217006			ERR1369074	1	IBD	0.993654		1	1	0.712526		1	1	0.73087		1	1	0.996517		1	1	0.680648		1	1	0.863999
ERR5009684	IBD		0.152647	-0.263439		-0.0830592	-0.299229		0.145497	0.0199369		0.318325	0.0036267			ERR1369080	1	IBD	0.998421		1	1	0.508598		1	1	0.731058		1	1	0.9956		1	1	0.666688		1	1	0.646049
ERR5009685	IBD		-0.257403	-0.0111452		0.237953	0.0238136		-0.0942384	-0.00535791		-0.162194	-0.100461			ERR1369083	1	IBD	0.969846		1	1	0.951099		1	1	0.730472		1	1	0.99921		1	1	0.78467		1	1	0.9898
ERR5009690	IBD		0.175494	-0.151611		-0.189877	-0.157802		-0.0474603	-0.0769622		0.0691766	0.18725			ERR1369087	1	IBD	0.971687		1	1	0.950419		1	1	0.73021		1	1	0.993515		1	1	0.772713		1	1	0.988204
ERR5009693	IBD		0.147361	-0.107739		-0.143616	-0.156879		0.00187534	-0.0449408		0.145195	0.160755			ERR1369101	1	IBD	0.955224		1	1	0.611916		1	1	0.711402		1	1	0.957756		1	1	0.666277		1	1	0.655081
ERR5009696	IBD		0.0408427	-0.153572		-0.0305435	-0.102189		-0.0633136	-0.0256007		-0.169464	-0.0144183			ERR1369110	1	IBD	0.915542		1	1	0.581699		1	1	0.428236		1	1	0.93687		1	1	0.606546		1	1	0.589735
ERR5009699	IBD		-0.272135	0.0460096		0.299897	0.0544077		-0.105329	-0.0116027		-0.210612	-0.0779861			ERR1369124	1	IBD	0.952923		1	1	0.584141		1	1	0.642255		1	1	0.949165		1	1	0.64763		1	1	0.734991
ERR5009701	IBD		0.0922706	-0.0704659		-0.0677985	-0.0683304		-0.0185587	-0.059188		0.144647	0.118797			ERR1369127	1	IBD	0.950019		1	1	0.713639		1	1	0.669359		1	1	0.887866		1	1	0.631998		1	1	0.838074
ERR5009702	IBD		-0.141482	0.071853		0.224943	0.0804667		-0.0334583	-0.100303		-0.243501	0.202037			ERR1369137	1	IBD	0.971838		1	1	0.753265		1	1	0.728375		1	1	0.978573		1	1	0.716408		1	1	0.919306
ERR5009706	IBD		-0.186401	-0.0595551		0.193171	-0.0416986		-0.104222	0.0175107		-0.173852	-0.154379			ERR1369151	1	IBD	0.968638		1	1	0.613572		1	1	0.723299		1	1	0.922376		1	1	0.663666		1	1	0.804972
ERR5009708	IBD		0.0879518	-0.0514058		-0.0136024	0.0432757		0.000363535	-0.129542		-0.174292	0.350468			ERR1369153	1	IBD	0.915349		1	1	0.545894		1	1	0.631459		1	1	0.73476		1	1	0.513176		1	1	0.733071
ERR5009711	IBD		0.185659	-0.318924		-0.109517	-0.382513		0.170388	0.00310698		0.344183	0.051316			ERR1369154	1	IBD	0.921912		1	1	0.942812		1	1	0.721055		1	1	0.99059		1	1	0.72385		1	1	0.975182
ERR5009712	IBD		0.125866	-0.137763		-0.0733322	-0.113812		0.048807	-0.0110596		0.117847	0.0400657			ERR1369155	1	IBD	0.985646		1	1	0.887697		1	1	0.72803		1	1	0.972821		1	1	0.65736		1	1	0.923314
ERR5009715	IBD		0.0189505	-0.0462473		0.0705591	-0.117128		0.00873367	-0.102731		-0.0545805	0.206463			ERR1369164	1	IBD	0.982226		1	1	0.737071		1	1	0.586155		1	1	0.371578		1	1	0.575228		1	1	0.816927
ERR5009720	IBD		-0.112185	0.0651595		0.0947332	0.0545394		-0.0283204	-0.117767		-0.150697	0.244986			ERR1369168	1	IBD	0.439608		1	1	0.404407		1	1	0.46059		1	1	0.0184248		1	1	0.587155		1	1	0.506119
ERR5009721	IBD		-0.164704	0.0633695		0.19857	0.06632		-0.0151805	-0.114865		-0.288748	0.275095			ERR1369183	1	Control	0.287722		1	0	0.280026		1	0	0.295266		1	1	0.992561		1	0	0.479615		1	0	0.491514
ERR5009723	IBD		-0.0448452	-0.00566169		0.0544949	0.00906023		-0.0521984	-0.0565409		-0.260284	0.0991649			ERR1369207	1	IBD	0.465497		1	1	0.581289		1	1	0.401476		1	1	0.0711798		1	1	0.614683		1	1	0.872903
ERR5009725	IBD		-0.0202094	-0.00312846		-0.0164379	-0.0161781		-0.0192259	-0.0590921		0.105495	0.0236277			ERR1369216	1	IBD	0.892746		1	1	0.702326		1	1	0.342997		1	1	0.848554		1	1	0.665779		1	1	0.864919
ERR5009730	IBD		0.124724	-0.200489		-0.0685046	-0.30563		0.103163	-0.0419317		0.260234	0.0709223			ERR1369280	1	IBD	0.914273		1	1	0.917897		1	1	0.722796		1	1	0.713047		1	1	0.830885		1	1	0.969732
ERR5009735	IBD		-0.200126	0.0977894		0.280175	0.101272		-0.029988	-0.109214		-0.324348	0.225929			ERR1369323	1	Control	0.113344		1	0	0.144866		1	0	0.281924		1	0	0.0480783		1	0	0.432346		1	0	0.586429
ERR5009741	IBD		0.178318	-0.185567		-0.17345	-0.218686		-0.0452503	-0.0560581		0.085457	0.154633			ERR1369346	1	IBD	0.880808		1	1	0.589777		1	1	0.707784		1	1	0.676064		1	1	0.777056		1	1	0.897941
ERR5009742	IBD		-0.201051	0.0377786		0.210165	0.0250958		-0.114111	0.00698515		-0.219185	-0.0877662			ERR1369348	1	IBD	0.938467		1	1	0.669163		1	1	0.727342		1	0	0.229735		1	1	0.739208		1	1	0.93885
ERR5009745	IBD		-0.165108	0.0567251		0.196159	0.0675365		-0.0551911	-0.0886009		-0.23161	0.145913			ERR1369360	1	Control	0.525782		1	0	0.186925		1	0	0.321378		1	0	0.0513252		1	0	0.481656		1	0	0.628282
ERR5009748	IBD		-0.027905	-0.0808934		-0.0375847	-0.123072		-0.0125803	-0.0798097		0.0464602	0.0558921			ERR1369371	1	IBD	0.822796		1	1	0.242995		1	1	0.483781		1	0	0.376211		1	1	0.671971		1	1	0.66256
SRR3206643	IBD		0.00239913	0.0504476		-0.00173143	-0.00391761		-0.0100435	0.00860553		0.0306991	-0.132997			ERR1369376	1	Control	0.271841		1	0	0.443631		1	0	0.31371		1	1	0.464337		1	0	0.433682		1	0	0.801806
SRR3206645	IBD		0.406642	0.254849		-0.4716	0.24951		0.271998	0.0334839		0.404963	0.0450583			ERR1369389	1	Control	0.470688		1	0	0.420386		1	0	0.691925		1	1	0.379895		1	0	0.497035		1	0	0.657777
SRR3206649	IBD		-0.174347	0.0714521		0.0777649	0.0230847		-0.0510859	-0.0131177		-0.0796856	-0.176228			ERR1369397	1	Control	0.0480848		1	0	0.148429		1	0	0.271333		1	0	0.413384		1	0	0.455169		1	0	0.425467
SRR3206654	HC		-0.168906	0.0474406		0.133865	0.00927383		-0.133467	0.109627		-0.119876	-0.256977			ERR1369407	1	Control	0.60816		1	0	0.447766		1	0	0.471356		1	0	0.576457		1	0	0.562695		1	0	0.753634
SRR3206658	HC		-0.0784396	0.126138		-0.127071	0.188516		-0.0284998	0.246515		0.176257	-0.241458			ERR1369419	1	Control	0.216537		1	0	0.191228		1	0	0.297154		1	1	0.952532		1	0	0.436515		1	0	0.525417
SRR3206659	HC		0.292194	0.255499		-0.411658	0.289249		0.165179	0.12988		0.331974	-0.069231			ERR1369426	1	IBD	0.900634		1	1	0.653027		1	1	0.708071		1	1	0.510278		1	1	0.691794		1	1	0.916174
SRR3206664	HC		-0.209579	0.0920086		0.112787	0.0451771		-0.0756564	0.0430557		-0.0601548	-0.27086			ERR1369429	1	IBD	0.905592		1	1	0.484279		1	1	0.640564		1	1	0.391012		1	1	0.661463		1	1	0.806505
SRR3206665	IBD		-0.184263	0.134442		0.184783	0.130702		-0.101605	0.0142445		-0.186901	-0.0709999			ERR1369436	1	Control	0.171095		1	0	0.22522		1	0	0.270805		1	0	0.119562		1	0	0.430819		1	0	0.686017
SRR3206666	HC		-0.184377	0.079107		0.112928	0.0760825		-0.114471	0.108317		-0.116524	-0.237007			ERR1369445	1	Control	0.0664634		1	0	0.454416		1	0	0.273475		1	0	0.17172		1	0	0.377508		1	0	0.749631
SRR3206669	IBD		-0.0644407	0.0433861		0.0643787	0.0235731		-0.0636342	-0.0476291		-0.221482	0.0425745			ERR1369461	1	Control	0.106325		1	0	0.173638		1	0	0.278911		1	0	0.196328		1	0	0.435089		1	0	0.51844
SRR3206670	IBD		-0.241451	0.114661		0.146711	0.136071		-0.0532461	-0.0174508		-0.194922	-0.045817			ERR1369466	1	IBD	0.922977		1	1	0.829411		1	1	0.722368		1	1	0.801615		1	1	0.803129		1	1	0.955684
SRR3206671	IBD		-0.171906	0.0721619		0.147661	0.057411		-0.0465099	-0.0595637		-0.208303	-0.0213589			ERR1369480	1	IBD	0.899415		1	1	0.836008		1	1	0.714369		1	0	0.893715		1	1	0.826254		1	1	0.957407
SRR3206674	IBD		0.286294	-0.0487834		-0.308042	-0.0111103		0.0883368	0.0174864		0.229835	0.106906			ERR1369483	1	Control	0.251501		1	0	0.439703		1	0	0.320904		1	0	0.142793		1	0	0.457358		1	0	0.763
SRR3206676	HC		-0.210385	0.121694		0.205508	0.0895825		-0.101611	0.0440781		-0.177336	-0.173316			ERR1369491	1	Control	0.130213		1	0	0.181372		1	0	0.289612		1	0	0.705546		1	0	0.535011		1	0	0.400891
SRR3206678	IBD		-0.190702	0.131364		0.203203	0.119113		-0.086313	0.0114346		-0.218152	-0.0844352			ERR1369501	1	IBD	0.889776		1	1	0.544254		1	1	0.668918		1	1	0.0451028		1	1	0.644732		1	1	0.848934
SRR3206679	HC		-0.0882335	0.0498371		0.0451221	0.0387802		-0.144989	0.205309		-0.00464504	-0.266006			ERR1369511	1	IBD	0.858723		1	1	0.36869		1	1	0.575123		1	0	0.117069		1	1	0.604505		1	1	0.597514
SRR3206680	HC		-0.224134	0.144195		0.232316	0.117141		-0.074707	-0.0178721		-0.232328	-0.0192188			ERR1369515	1	Control	0.725604		1	0	0.652902		1	0	0.635075		1	0	0.0810471		1	0	0.648327		1	0	0.880257
SRR3206681	HC		-0.197344	0.0640486		0.140368	0.0460987		-0.0898292	-0.025064		-0.0594144	-0.256161			ERR1369516	1	Control	0.101049		1	0	0.222948		1	0	0.291801		1	0	0.108588		1	0	0.458977		1	0	0.629634
SRR3206682	HC		-0.253901	0.074316		0.193625	0.059694		-0.131504	0.103485		-0.100383	-0.243631			ERR1369524	1	Control	0.474735		1	0	0.331064		1	0	0.355739		1	1	0.00767961		1	0	0.475312		1	0	0.670119
SRR8534034	IBD		0.0591937	0.0565922		-0.00390849	0.0130762		-0.0500203	-0.0311645		-0.220031	-0.0196085			ERR1369527	1	IBD	0.9408		1	1	0.766884		1	1	0.720468		1	0	0.0961513		1	1	0.689064		1	1	0.938339
SRR8534037	IBD		-0.127856	0.124033		0.167724	0.0962419		-0.0816929	-0.0146338		-0.247084	-0.0212181			ERR1369566	1	IBD	0.950608		1	1	0.79085		1	1	0.688182		1	0	0.604462		1	1	0.612404		1	1	0.898125
SRR8534038	IBD		-0.0201987	0.065272		0.00616772	0.0409256		-0.0232843	-0.11615		-0.19597	0.200017			ERR1369583	1	Control	0.0890085		1	0	0.187159		1	0	0.271573		1	0	0.012323		1	0	0.439848		1	0	0.402329
SRR8534039	IBD		0.0573576	0.0959756		-0.155847	0.124544		-0.0753231	0.0262027		-0.0988588	-0.0943305			ERR1369601	1	IBD	0.914689		1	1	0.913061		1	1	0.718606		1	0	0.349355		1	1	0.849992		1	1	0.974949
SRR8534042	IBD		0.058891	0.0381707		-0.0142038	0.0156695		-0.00960857	-0.0984009		-0.218246	0.225214			ERR1369605	1	Control	0.107251		1	0	0.278916		1	0	0.318027		1	0	0.246736		1	0	0.435119		1	0	0.66462
SRR8534043	HC		-0.178596	0.110016		0.192612	0.0749038		-0.125236	0.0438868		-0.141316	-0.20871			ERR1369607	1	Control	0.162329		1	0	0.184047		1	0	0.314989		1	1	0.999247		1	0	0.521068		1	0	0.532811
SRR8534046	HC		-0.134321	0.134282		0.0910034	0.0796397		-0.0844108	-0.005947		-0.182454	-0.0692596			ERR1369611	1	IBD	0.066716		1	1	0.915935		1	1	0.731056		1	0	0.0311425		1	1	0.794308		1	1	0.983565
SRR8534047	HC		-0.156209	0.0564259		0.107069	0.041308		-0.157011	0.226916		0.00245243	-0.30568			ERR1369613	1	Control	0.0476598		1	0	0.134984		1	0	0.271353		1	0	0.0547655		1	0	0.425646		1	0	0.44238
SRR8534050	HC		-0.0698871	0.040405		-0.000849183	0.0225699		-0.126274	0.299379		0.103785	-0.293968			ERR1369615	1	Control	0.146037		1	0	0.139814		1	0	0.274596		1	1	0.65967		1	0	0.493514		1	0	0.402359
SRR8534056	IBD		0.0374684	0.142301		-0.0994768	0.11279		-0.0766151	-0.0368133		0.0588827	0.0656116			ERR1369651	1	Control	0.933064		1	0	0.629988		1	0	0.711184		1	1	0.833089		1	0	0.537923		1	0	0.906819
SRR8534057	IBD		0.0731015	0.119975		-0.0493825	0.0605038		0.00029652	-0.125519		-0.218618	0.354192			ERR1369654	1	Control	0.502435		1	0	0.571552		1	0	0.386023		1	1	0.747153		1	0	0.513777		1	0	0.713305
SRR8534064	IBD		-0.14891	0.10569		0.187751	0.0819956		-0.0555887	-0.0974032		-0.202513	0.150167			ERR1369667	1	Control	0.233028		1	0	0.149154		1	0	0.272075		1	0	0.149551		1	0	0.510779		1	0	0.416636
SRR8534065	HC		-0.161181	0.158549		0.090403	0.154903		-0.0709089	-0.014372		-0.152289	-0.0128899			ERR1369669	1	Control	0.296253		1	0	0.48075		1	0	0.360614		1	0	0.355378		1	0	0.442539		1	0	0.744748
SRR8534069	IBD		-0.159592	0.1651		0.186116	0.109314		-0.0258946	-0.110858		-0.262015	0.219178			ERR1369695	1	IBD	0.91385		1	1	0.880497		1	1	0.288741		1	1	0.0211117		1	1	0.732666		1	1	0.914826
SRR8534076	IBD		0.104599	0.0523272		-0.122885	0.0502179		-0.0219284	-0.0843295		-0.18355	0.172349			ERR1369701	1	IBD	0.913599		1	1	0.940613		1	1	0.697626		1	1	0.383489		1	1	0.74633		1	1	0.977518
SRR8534084	HC		-0.059298	0.0474118		0.021407	0.0328515		-0.130013	0.135917		-0.102654	-0.278122			ERR1369705	1	IBD	0.136349		1	1	0.164327		1	1	0.274833		1	1	0.309893		1	1	0.563933		1	1	0.394478
SRR8534085	IBD		0.398924	0.262883		-0.481651	0.273975		0.244872	0.0308717		0.398502	0.0356241			ERR1369706	1	IBD	0.90338		1	1	0.270331		1	1	0.365419		1	1	0.0681972		1	1	0.552398		1	1	0.407931
SRR8534087	HC		-0.147075	0.158456		0.0809532	0.107042		-0.0914788	0.0660441		-0.105969	-0.131309			ERR1369774	1	IBD	0.826787		1	1	0.456832		1	1	0.540169		1	0	0.0665204		1	1	0.662936		1	1	0.664502
SRR8534088	IBD		0.348663	0.218616		-0.447191	0.243376		0.208329	0.0295978		0.379101	0.0388772			ERR1369789	1	IBD	0.938073		1	1	0.878734		1	1	0.686446		1	1	0.253344		1	1	0.737194		1	1	0.953165
SRR8534089	IBD		-0.0616257	0.149737		0.0446093	0.0897837		-0.00050768	-0.0782855		-0.104558	0.160455			ERR1369819	1	Control	0.0755683		1	0	0.11319		1	0	0.284355		1	0	0.341731		1	0	0.483232		1	0	0.439002
SRR8534090	HC		-0.163434	0.128036		0.175151	0.0799642		-0.112292	-0.00751155		-0.14527	-0.0358683			ERR1369826	1	IBD	0.134771		1	1	0.203911		1	1	0.275129		1	1	0.133047		1	1	0.576018		1	1	0.395298
SRR8534092	IBD		-0.0815996	0.128594		0.0599034	0.0808455		-0.0484134	-0.0618572		-0.219028	0.0794173			ERR1369830	1	IBD	0.121457		1	1	0.268658		1	1	0.305339		1	1	0.0282894		1	1	0.507407		1	1	0.688525
SRR8534094	IBD		-0.0188223	0.113982		0.0484057	0.0987452		-5.72766e-05	-0.122439		-0.177226	0.275847			ERR1369853	1	Control	0.0722087		1	0	0.364383		1	0	0.26975		1	0	0.247135		1	0	0.529402		1	0	0.581409
SRR8534095	IBD		0.155093	0.0812377		-0.234015	0.0913016		0.0121228	-0.116477		-0.0899142	0.284697			ERR1369865	1	IBD	0.993605		1	1	0.419527		1	1	0.72445		1	0	0.19274		1	1	0.650069		1	1	0.739331
SRR8534098	IBD		0.0738467	0.144088		-0.0399562	0.0708748		0.00182702	-0.129901		-0.215397	0.365057			ERR1369867	1	Control	0.179852		1	0	0.393402		1	0	0.284621		1	0	0.0681143		1	0	0.42054		1	0	0.685855
SRR8534109	HC		-0.164919	0.134394		0.169868	0.112272		-0.107	0.0571638		-0.162626	-0.172556			ERR1369875	1	Control	0.458646		1	0	0.222131		1	0	0.287669		1	0	0.348772		1	0	0.579021		1	0	0.466808
SRR8534114	HC		0.0566225	0.174332		-0.163701	0.163712		0.0375014	0.11904		0.178763	-0.113919			ERR1369886	1	Control	0.0573389		1	0	0.141859		1	0	0.272146		1	1	0.258483		1	0	0.487657		1	0	0.464152
SRR8534124	IBD		-0.041147	0.0737879		0.0892171	0.0489994		-0.0136099	-0.10911		-0.188534	0.147019			ERR1369894	1	IBD	0.576121		1	1	0.723841		1	1	0.728212		1	0	0.0281922		1	1	0.72135		1	1	0.944229
SRR8534128	IBD		-0.0191014	0.0821969		0.086821	0.0404798		-0.0560943	-0.0304502		-0.105172	0.0362465			ERR1369934	1	Control	0.0929262		1	0	0.120361		1	0	0.282253		1	0	0.0912745		1	0	0.462013		1	0	0.514807
SRR8534131	IBD		0.405038	0.206143		-0.444073	0.176073		0.279107	0.0355699		0.419075	0.0260264			ERR1369940	1	IBD	0.896526		1	1	0.699531		1	1	0.663057		1	1	0.875428		1	1	0.720427		1	1	0.926356
SRR8534148	HC		-0.110338	0.204205		-0.149505	0.292447		0.0153909	0.0668387		0.141781	-0.0849978			ERR1369944	1	IBD	0.443958		1	1	0.378221		1	1	0.700612		1	0	0.411893		1	1	0.733146		1	1	0.717287
SRR8534172	IBD		0.279441	0.277836		-0.377276	0.277016		0.131826	-0.00530722		0.299021	0.0617711			ERR1369951	1	Control	0.495425		1	0	0.117747		1	0	0.286676		1	0	0.0608988		1	0	0.554168		1	0	0.455942
SRR8534185	HC		-0.167708	0.13279		0.167203	0.0829493		-0.0852074	-0.000251671		-0.221802	-0.0646307			ERR1369952	1	Control	0.103442		1	0	0.149801		1	0	0.273649		1	0	0.09945		1	0	0.47507		1	0	0.445066
SRR8534187	HC		-0.0971922	0.107657		0.052307	0.0725804		-0.144654	0.236088		0.0160873	-0.267615			ERR1369954	1	Control	0.252821		1	0	0.22245		1	0	0.318626		1	1	0.699577		1	0	0.461244		1	0	0.550982
SRR8534199	IBD		-0.0722596	0.117546		0.0700347	0.0522983		-0.0289321	-0.101197		-0.281158	0.195372			ERR1369965	1	IBD	0.897809		1	1	0.284747		1	1	0.355981		1	1	0.886956		1	1	0.531472		1	1	0.489007
SRR8534203	IBD		-0.0952009	0.101653		0.122428	0.0668673		-0.0491421	-0.0901248		-0.126709	0.0622951			ERR1369980	1	Control	0.0457646		1	0	0.190986		1	0	0.27113		1	1	0.722263		1	0	0.444745		1	0	0.529501
SRR8534204	IBD		0.0991808	0.104465		-0.160151	0.0840947		0.0806569	0.00476721		0.174103	0.07632			ERR1369983	1	IBD	0.928899		1	1	0.707452		1	1	0.708562		1	0	0.880117		1	1	0.736746		1	1	0.956911
SRR8534206	IBD		-0.15841	0.151967		0.19211	0.101277		-0.0622496	-0.0908138		-0.252193	0.124235			ERR1370036	1	Control	0.775414		1	0	0.405842		1	0	0.508126		1	0	0.0549265		1	0	0.51508		1	0	0.803784
SRR8534207	IBD		-0.132675	0.0965883		0.0760542	0.0515291		-0.0667853	-0.0208345		-0.142105	-0.0649029			ERR1370037	1	Control	0.120477		1	0	0.253173		1	0	0.270966		1	0	0.073097		1	0	0.506367		1	0	0.497545
SRR8534210	HC		-0.126944	0.0272808		0.0976211	0.00275379		-0.131709	0.182779		0.0250996	-0.304789			ERR1370050	1	IBD	0.591484		1	1	0.262731		1	1	0.575416		1	0	0.269795		1	1	0.619027		1	1	0.615885
SRR8534215	HC		-0.20289	0.0892092		0.124955	0.0628566		-0.152823	0.133825		-0.093491	-0.26312			ERR1370086	1	IBD	0.907181		1	1	0.879561		1	1	0.68312		1	0	0.0301465		1	1	0.701623		1	1	0.971913
SRR8534216	HC		-0.140739	0.11034		0.0455035	0.0604985		-0.129102	0.184679		0.00188607	-0.266244			ERR1370099	1	Control	0.0887792		1	0	0.334194		1	0	0.275829		1	0	0.97949		1	0	0.47383		1	0	0.806
SRR8534217	HC		-0.118596	0.0875018		0.0632003	0.0962274		-0.0725434	-0.0248145		-0.208713	-0.0422074			ERR1370117	1	Control	0.0437367		1	0	0.114454		1	0	0.271715		1	1	0.796368		1	0	0.525254		1	0	0.455246
SRR8534218	HC		-0.111486	0.0693098		-0.00469966	0.0642483		-0.132186	0.148009		-0.0310932	-0.267775			ERR1370118	1	IBD	0.933285		1	1	0.611721		1	1	0.721873		1	0	0.161117		1	1	0.706512		1	1	0.843085
SRR8534221	IBD		-0.129353	0.132747		0.161872	0.105083		-0.0723572	-0.0778869		-0.188192	0.10974			ERR1370143	1	IBD	0.936333		1	1	0.839792		1	1	0.718231		1	1	0.954682		1	1	0.73764		1	1	0.970069
SRR8534223	IBD		-0.161942	0.107023		0.178957	0.11331		-0.0411044	-0.0933964		-0.210638	0.141193			ERR1370168	1	IBD	0.999697		1	1	0.812084		1	1	0.731059		1	0	0.194759		1	1	0.725283		1	1	0.93005
SRR8534225	IBD		-0.116272	0.0763342		0.147375	0.0981147		-0.0570922	-0.0577064		-0.215778	0.0664911			ERR1370187	1	Control	0.298684		1	0	0.30963		1	0	0.28747		1	1	0.0844523		1	0	0.483928		1	0	0.649402
SRR8534229	IBD		0.204209	0.0823318		-0.261476	0.102162		0.00744894	-0.0836473		0.0253128	0.206642			ERR1370189	1	IBD	0.243261		1	1	0.273004		1	1	0.270257		1	1	0.996461		1	1	0.549036		1	1	0.514774
SRR8534233	IBD		0.184548	-0.024879		-0.218637	-0.0206892		-0.0707207	-0.0461496		0.199561	0.130518			ERR1370191	1	IBD	0.227603		1	1	0.193185		1	1	0.282529		1	1	0.927568		1	1	0.578643		1	1	0.560973
SRR8534234	IBD		0.0854198	-0.00833139		-0.0672303	0.0202761		-0.0404251	-0.0462442		-0.147556	0.0637187			ERR1370205	1	Control	0.192957		1	0	0.214542		1	0	0.276711		1	0	0.118051		1	0	0.468212		1	0	0.609619
SRR8534236	IBD		-0.0500916	0.202347		0.0406196	0.19808		-0.00827013	-0.100572		-0.155034	0.222681			ERR1370257	1	IBD	0.98151		1	1	0.915134		1	1	0.731018		1	1	0.56138		1	1	0.734993		1	1	0.980397
SRR8534238	IBD		0.242757	0.0278889		-0.275374	0.0272913		-0.0481839	-0.0307718		0.203494	0.139456			ERR1370262	1	IBD	0.982569		1	1	0.835932		1	1	0.730866		1	1	0.562517		1	1	0.703725		1	1	0.979538
SRR8534239	IBD		-0.00621276	0.147668		0.0600584	0.11155		-0.0208245	-0.114659		-0.163316	0.257109			ERR1370274	1	IBD	0.933706		1	1	0.336162		1	1	0.488991		1	1	0.235309		1	1	0.616292		1	1	0.541828
SRR8534240	HC		-0.15839	0.124815		0.112236	0.0804779		-0.116299	0.138725		-0.0845354	-0.239618			ERR1370298	1	IBD	0.0891808		1	1	0.860833		1	1	0.268944		1	1	0.428224		1	1	0.700691		1	1	0.971298
SRR8534241	IBD		0.260647	0.165126		-0.344173	0.180802		0.0631913	-0.0778901		0.144994	0.161592			ERR1370306	1	Control	0.346179		1	0	0.365985		1	0	0.284547		1	1	0.747013		1	0	0.588058		1	0	0.650232
SRR8534245	IBD		-0.134666	0.132254		0.106625	0.138398		-0.0526903	-0.046024		-0.155662	0.049218			ERR1370319	1	IBD	0.895893		1	1	0.497205		1	1	0.311182		1	1	0.741121		1	1	0.617814		1	1	0.806143
SRR8534247	IBD		-0.00117808	0.169694		-0.0445324	0.132776		0.00362472	-0.0477177		0.0477175	0.105466			ERR1370325	1	IBD	0.963825		1	1	0.529908		1	1	0.690094		1	0	0.318421		1	1	0.672704		1	1	0.794379
SRR8534249	IBD		-0.158431	0.0950964		0.167335	0.0562532		-0.0697299	-0.0633327		-0.179933	0.036828			ERR1370336	1	Control	0.84912		1	0	0.319449		1	0	0.603341		1	0	0.25814		1	0	0.589414		1	0	0.776941
SRR8534252	HC		-0.00941746	0.0539723		-0.101665	0.0975357		-0.118645	0.339473		0.137942	-0.288431			ERR1370373	1	Control	0.538049		1	0	0.200134		1	0	0.574368		1	1	0.946484		1	0	0.518658		1	0	0.485029
ERR1368879	IBD		-0.0938669	-0.0226928		0.0629857	-0.0182715		-0.0842291	-0.0125458		-0.202598	-0.048956			ERR1370383	1	IBD	0.938895		1	1	0.881707		1	1	0.268942		1	1	0.795213		1	1	0.811194		1	1	0.974775
ERR1368880	IBD		-0.22109	0.0629389		0.253798	0.112543		-0.0528936	-0.0773474		-0.243858	0.116302			ERR1370387	1	IBD	0.928513		1	1	0.909688		1	1	0.723357		1	1	0.947768		1	1	0.822884		1	1	0.967309
ERR1368881	IBD		-0.0356263	-0.0512809		0.0660436	-0.0803872		-0.0132022	-0.0974449		-0.0978912	0.228403			ERR1370427	1	IBD	0.921866		1	1	0.473785		1	1	0.660076		1	1	0.947815		1	1	0.615443		1	1	0.603006
ERR1368882	IBD		-0.17996	0.0102352		0.138673	0.0388823		-0.0531422	-0.0674856		-0.234112	-0.00185004			ERR1370441	1	Control	0.106691		1	0	0.120536		1	0	0.286194		1	1	0.898507		1	0	0.469492		1	0	0.396439
ERR1368885	IBD		-0.0730562	0.0422783		0.0931064	0.0993925		-0.0209893	-0.117348		-0.268803	0.2805			ERR1370450	1	IBD	0.893233		1	1	0.493739		1	1	0.658477		1	1	0.271774		1	1	0.619781		1	1	0.827033
ERR1368886	IBD		-0.155186	0.00587422		0.251742	0.0651749		-0.0596308	-0.0530606		-0.243099	0.0570917			ERR1370455	1	IBD	0.953456		1	1	0.542762		1	1	0.720815		1	1	0.986624		1	1	0.657052		1	1	0.67522
ERR1368887	IBD		-0.189163	0.100772		0.203409	0.0890557		-0.0290113	-0.0835732		-0.17642	0.112242			ERR1370459	1	IBD	0.973405		1	1	0.855609		1	1	0.729492		1	1	0.995832		1	1	0.740424		1	1	0.962394
ERR1368888	IBD		-0.163204	0.0173697		0.105649	0.0185507		-0.0725296	-0.0711381		-0.137364	0.055022			ERR1370464	1	IBD	0.934453		1	1	0.778728		1	1	0.595303		1	1	0.995045		1	1	0.720069		1	1	0.931988
ERR1368889	IBD		-0.227076	0.118899		0.201261	0.126453		-0.0276203	-0.0997562		-0.238641	0.171028			ERR1370470	1	IBD	0.947494		1	1	0.782428		1	1	0.724471		1	1	0.886935		1	1	0.585296		1	1	0.900208
ERR1368891	IBD		-0.0834302	0.0486756		0.100766	0.10344		-0.0191364	-0.127571		-0.27512	0.225623			ERR1370472	1	IBD	0.973182		1	1	0.852739		1	1	0.728949		1	1	0.823247		1	1	0.79698		1	1	0.912929
ERR1368894	IBD		-0.108217	-0.000977679		0.141147	0.0480463		-0.019572	-0.0995198		-0.202628	0.197357			ERR1370479	1	Control	0.196712		1	0	0.216842		1	0	0.319137		1	1	0.586293		1	0	0.452422		1	0	0.563915
ERR1368896	IBD		-0.0317011	-0.0430463		0.0596453	0.0435832		-0.0682002	-0.0444861		-0.241469	-0.096456			ERR1370490	1	IBD	0.953458		1	1	0.894557		1	1	0.725698		1	1	0.987499		1	1	0.789685		1	1	0.98053
ERR1368898	IBD		-0.0926031	0.0780422		0.147144	0.103838		-0.0254621	-0.107456		-0.277507	0.241848			ERR1370495	1	IBD	0.818526		1	1	0.599084		1	1	0.601518		1	1	0.867808		1	1	0.460712		1	1	0.871359
ERR1368899	IBD		-0.15364	0.0393229		0.141758	0.039064		-0.046044	-0.0856909		-0.206824	0.0890034			ERR1370501	1	IBD	0.980539		1	1	0.859568		1	1	0.731038		1	1	0.987809		1	1	0.727358		1	1	0.967851
ERR1368901	IBD		-0.21444	0.025497		0.206024	0.11871		-0.0492214	-0.0904297		-0.298365	0.134104			ERR1370533	1	IBD	0.961552		1	1	0.909228		1	1	0.717802		1	1	0.764545		1	1	0.803593		1	1	0.957231
ERR1368904	IBD		-0.239579	0.0747858		0.210703	0.0809111		-0.0553611	-0.0421762		-0.206141	0.0317917			ERR1370534	1	IBD	0.936729		1	1	0.916969		1	1	0.707352		1	1	0.884146		1	1	0.779479		1	1	0.969481
ERR1368906	IBD		-0.301887	0.0297868		0.283904	0.0817373		-0.0562651	-0.0730483		-0.301152	0.0343639			ERR2172358	1	IBD	0.527929		1	1	0.15127		1	1	0.450315		1	1	0.937712		1	1	0.610562		1	1	0.710539
ERR1368907	IBD		-0.101916	0.0425189		0.136944	0.0862649		-0.0161878	-0.11419		-0.271162	0.257971			ERR2172364	1	IBD	0.945735		1	1	0.864431		1	1	0.608174		1	1	0.2929		1	1	0.644512		1	1	0.943296
ERR1368909	IBD		-0.319993	0.0397998		0.294504	0.0693718		-0.0705669	-0.0343751		-0.291763	-0.0481124			ERR2172378	1	Control	0.35593		1	0	0.23619		1	0	0.368226		1	0	0.173084		1	0	0.608437		1	0	0.747083
ERR1368911	IBD		-0.166896	0.0791078		0.185552	0.113091		-0.030384	-0.113401		-0.236876	0.211831			ERR2172394	1	Control	0.205746		1	0	0.360493		1	0	0.350553		1	0	0.611271		1	0	0.591342		1	0	0.773199
ERR1368912	IBD		-0.275446	0.0770705		0.211995	0.097995		-0.0425525	-0.103299		-0.229424	0.166005			ERR2172411	1	Control	0.170883		1	0	0.127119		1	0	0.317833		1	0	0.701639		1	0	0.561707		1	0	0.682305
ERR1368913	IBD		-0.14233	0.0433265		0.198075	0.0733035		-0.0606673	-0.0543711		-0.21571	0.0334967			ERR2172424	1	Control	0.237571		1	0	0.18708		1	0	0.316719		1	0	0.0310087		1	0	0.597235		1	0	0.651038
ERR1368914	IBD		-0.210175	0.0857348		0.248711	0.120317		-0.0295452	-0.100784		-0.243436	0.180204			ERR2172431	1	Control	0.0821384		1	0	0.248564		1	0	0.280549		1	0	0.334618		1	0	0.590304		1	0	0.582413
ERR1368915	IBD		-0.255381	0.0591308		0.209872	0.048191		-0.0499238	-0.0619693		-0.231611	-0.0348305			ERR2172432	1	Control	0.493333		1	0	0.3603		1	0	0.465262		1	0	0.0705867		1	0	0.666348		1	0	0.770936
ERR1368916	IBD		0.146899	-0.115905		-0.142613	-0.117456		-0.00272713	-0.118742		-0.102778	0.302797			ERR2172446	1	IBD	0.943185		1	1	0.311224		1	1	0.725867		1	1	0.310533		1	1	0.571269		1	1	0.703398
ERR1368917	IBD		-0.22389	0.0611124		0.230353	0.0912421		-0.0499508	-0.0833985		-0.309773	0.167577			ERR2172451	1	IBD	0.898364		1	1	0.381489		1	1	0.731054		1	1	0.289846		1	1	0.589683		1	1	0.814867
ERR1368918	IBD		0.0129141	-0.023611		-0.00844032	0.0355835		-0.0170954	-0.124708		-0.182963	0.250721			ERR2172462	1	IBD	0.618299		1	1	0.250589		1	1	0.31188		1	1	0.949578		1	1	0.676474		1	1	0.745134
ERR1368920	IBD		-0.211899	0.0269708		0.175359	0.0557189		-0.0905882	-0.00378857		-0.203849	-0.0930705			ERR2172472	1	IBD	0.930796		1	1	0.548785		1	1	0.700988		1	1	0.110471		1	1	0.590142		1	1	0.790253
ERR1368921	IBD		-0.313564	0.060762		0.286763	0.0948316		-0.056223	-0.0684074		-0.283079	0.0191443			ERR2172483	1	Control	0.264336		1	0	0.760655		1	0	0.725193		1	0	0.123083		1	0	0.589853		1	0	0.902694
ERR1368922	IBD		-0.279152	0.0531593		0.279147	0.0812462		-0.0652231	-0.0504967		-0.264523	0.0350213			ERR2172513	1	Control	0.21484		1	0	0.100263		1	0	0.288645		1	0	0.0830609		1	0	0.512253		1	0	0.409976
ERR1368923	IBD		-0.265016	0.0575767		0.204077	0.0649185		-0.0562438	-0.0664536		-0.271045	0.046426			ERR2172517	1	Control	0.146664		1	0	0.0988692		1	0	0.281197		1	0	0.0857518		1	0	0.533091		1	0	0.448233
ERR1368927	IBD		-0.324337	0.0639384		0.308625	0.0933524		-0.0823007	-0.0331586		-0.258972	-0.0468456			ERR2172518	1	Control	0.19838		1	0	0.11033		1	0	0.273437		1	0	0.0888608		1	0	0.541277		1	0	0.452751
ERR1368928	IBD		0.140541	-0.0782149		-0.120156	-0.099512		0.0974893	-0.0418465		0.21584	0.101008			ERR2172520	1	Control	0.153194		1	0	0.147154		1	0	0.283553		1	0	0.121185		1	0	0.496937		1	0	0.459253
ERR1368929	IBD		-0.273379	0.0410742		0.248608	0.0711809		-0.0669018	-0.0772701		-0.236816	0.056001			ERR2172522	1	Control	0.173825		1	0	0.151706		1	0	0.277863		1	0	0.0661953		1	0	0.498121		1	0	0.49566
ERR1368933	IBD		-0.0191687	-0.0283715		-0.0392785	-0.0148699		-0.00129845	-0.11747		-0.178693	0.255677			ERR2172559	1	IBD	0.927267		1	1	0.376596		1	1	0.705651		1	1	0.674752		1	1	0.705572		1	1	0.740784
ERR1368934	IBD		-0.242212	0.0501623		0.235268	0.0998532		-0.0356626	-0.10488		-0.232691	0.0575069			ERR2172563	1	IBD	0.946911		1	1	0.6153		1	1	0.720687		1	1	0.904258		1	1	0.778996		1	1	0.895816
ERR1368935	IBD		0.024892	-0.0102045		0.000666369	0.0154527		-0.0412113	-0.0566716		-0.161747	0.0971098			ERR2172565	1	IBD	0.922292		1	1	0.672997		1	1	0.701333		1	1	0.704186		1	1	0.585057		1	1	0.89051
ERR1368937	IBD		-0.166323	0.0283437		0.158134	0.0104139		-0.0309928	-0.0750577		-0.190528	0.109594			ERR2172571	1	IBD	0.903925		1	1	0.609679		1	1	0.555714		1	1	0.616223		1	1	0.62386		1	1	0.794133
ERR1368939	IBD		0.148545	-0.0815498		-0.110694	-0.08994		0.0927752	-0.087938		0.190716	0.113645			ERR2172574	1	IBD	0.531799		1	1	0.455173		1	1	0.459137		1	1	0.433392		1	1	0.5864		1	1	0.737801
ERR1368940	IBD		-0.202942	0.0141575		0.186944	0.0826235		-0.0549955	-0.0654302		-0.24375	-0.0156059			ERR2172587	1	IBD	0.86965		1	1	0.644572		1	1	0.555189		1	1	0.756889		1	1	0.612892		1	1	0.790308
ERR1368941	IBD		-0.139826	0.121473		0.150528	0.105128		-0.00556912	-0.0932477		-0.100441	0.170039			ERR2172603	1	IBD	0.9135		1	1	0.690073		1	1	0.610421		1	1	0.457969		1	1	0.593168		1	1	0.808007
ERR1368943	IBD		0.0973062	-0.145041		-0.0690171	-0.149377		-0.0375005	-0.014961		-0.0665032	0.0227026			ERR2172607	1	Control	0.373677		1	0	0.633847		1	0	0.301785		1	0	0.288639		1	0	0.587348		1	0	0.773181
ERR1368944	IBD		-0.232609	0.130284		0.221378	0.14344		-0.0320636	-0.122212		-0.269564	0.247018			ERR2172616	1	Control	0.841366		1	0	0.621693		1	0	0.492939		1	0	0.374376		1	0	0.602022		1	0	0.788122
ERR1368949	IBD		-0.215856	0.0249089		0.16119	0.0773484		-0.0475606	-0.0645897		-0.243367	0.0194431			ERR2172617	1	Control	0.629643		1	0	0.593522		1	0	0.368147		1	0	0.978415		1	0	0.584747		1	0	0.792932
ERR1368951	IBD		-0.139634	0.0694168		0.146471	0.0600207		-0.0363559	-0.081741		-0.212525	0.107079			ERR2172633	1	Control	0.65122		1	0	0.741183		1	0	0.701948		1	0	0.179716		1	0	0.664447		1	0	0.951874
ERR1368952	IBD		0.0116973	0.0380797		0.0105585	0.0393098		0.00846958	-0.0878351		-0.131021	0.147418			ERR2172683	1	Control	0.196777		1	0	0.755008		1	0	0.714361		1	0	0.304002		1	0	0.617739		1	0	0.928854
ERR1368953	IBD		-0.228339	0.0656124		0.169841	0.050508		-0.0446555	-0.032529		-0.131498	0.0186384			ERR2172690	1	Control	0.834317		1	0	0.744639		1	0	0.596121		1	0	0.606413		1	0	0.688518		1	0	0.930706
ERR1368954	IBD		0.119734	-0.130263		-0.0977264	-0.110402		-0.00850626	-0.120935		-0.129036	0.222721			ERR2172731	1	Control	0.0390159		1	0	0.11959		1	0	0.269459		1	0	0.0325203		1	0	0.54825		1	0	0.531695
ERR1368956	IBD		0.0627811	-0.0179448		-0.024853	0.0493906		0.00382352	-0.121154		-0.165209	0.32992			ERR2172735	1	Control	0.0657937		1	0	0.104525		1	0	0.270192		1	0	0.0280849		1	0	0.57118		1	0	0.45498
ERR1368957	IBD		-0.256134	0.0389333		0.220599	0.067438		-0.0578729	-0.0453776		-0.284398	0.00481444			ERR2172811	1	Control	0.209256		1	0	0.588962		1	0	0.272519		1	0	0.0226463		1	0	0.630334		1	0	0.90542
ERR1368958	IBD		-0.0321652	-0.0203313		0.0979993	0.018933		-0.0243794	-0.0958136		-0.202909	0.154207			ERR2172814	1	Control	0.00327018		1	0	0.595546		1	0	0.268941		1	0	0.301823		1	0	0.656603		1	0	0.899799
ERR1368960	IBD		-0.169073	0.0852661		0.139609	0.0742504		-0.0330931	-0.114957		-0.220093	0.185358			ERR2172781	1	IBD	0.964053		1	1	0.868244		1	1	0.730508		1	1	0.9826		1	1	0.718631		1	1	0.921501
ERR1368961	IBD		-0.0777124	0.0248863		0.115818	0.0370595		-0.0246912	-0.0743118		-0.182568	0.12305			ERR2172782	1	IBD	0.961301		1	1	0.881185		1	1	0.730165		1	1	0.978615		1	1	0.65466		1	1	0.906913
ERR1368962	IBD		-0.291543	0.0817516		0.27652	0.119997		-0.0521471	-0.0827934		-0.295385	0.119041			ERR2172783	1	IBD	0.954701		1	1	0.859678		1	1	0.727799		1	1	0.972095		1	1	0.688396		1	1	0.906708
ERR1368964	IBD		-0.0276088	-0.0178651		0.0691944	-0.00806976		-0.00878107	-0.119186		-0.123266	0.23145			ERR2172789	1	IBD	0.957613		1	1	0.875679		1	1	0.728987		1	1	0.989583		1	1	0.839849		1	1	0.930465
ERR1368965	IBD		-0.228044	0.0541993		0.252653	0.0974331		-0.0624845	-0.0556018		-0.216877	-0.000768939			ERR2172933	1	IBD	0.838826		1	1	0.469706		1	1	0.679977		1	1	0.800962		1	1	0.525449		1	1	0.680494
ERR1368966	IBD		0.0619781	-0.0548034		0.0112133	-0.0303875		-0.0256692	-0.0770369		-0.0912001	0.133055			ERR2172941	1	IBD	0.962059		1	1	0.897727		1	1	0.73001		1	1	0.90847		1	1	0.773486		1	1	0.960712
ERR1368967	IBD		-0.210077	0.0881502		0.177423	0.0950019		-0.0329755	-0.113628		-0.214548	0.194397			ERR2172942	1	IBD	0.936924		1	1	0.659132		1	1	0.724289		1	1	0.953396		1	1	0.629104		1	1	0.900652
ERR1368969	IBD		-0.0993858	0.117155		0.217107	0.147916		-0.0370211	-0.112004		-0.208516	0.213547			ERR2172997	1	IBD	0.97902		1	1	0.916384		1	1	0.731058		1	1	0.939521		1	1	0.755852		1	1	0.973644
ERR1368972	HC		-0.217245	-0.0662556		0.138367	-0.0530859		-0.103172	0.124214		0.00892249	-0.246325			ERR2173002	1	IBD	0.946225		1	1	0.686909		1	1	0.452561		1	1	0.718639		1	1	0.608644		1	1	0.794174
ERR1368974	IBD		-0.302626	0.0402762		0.309903	0.092876		-0.0761686	-0.0508381		-0.27004	0.0191874			ERR2173012	1	IBD	0.947526		1	1	0.732851		1	1	0.630486		1	1	0.820576		1	1	0.628069		1	1	0.884777
ERR1368975	IBD		0.119315	-0.00402677		-0.0281711	0.0718582		0.00288387	-0.138052		-0.107969	0.303733			ERR2173065	1	IBD	0.980086		1	1	0.955632		1	1	0.727844		1	1	0.993942		1	1	0.819148		1	1	0.989591
ERR1368976	IBD		-0.100861	0.0688123		0.127913	0.105716		-0.00896942	-0.119981		-0.170405	0.230964			ERR2173066	1	IBD	0.977603		1	1	0.953215		1	1	0.727201		1	1	0.986142		1	1	0.854179		1	1	0.98665
ERR1368977	IBD		-0.214605	0.0220746		0.219278	0.0672663		-0.0809782	-0.0272283		-0.272081	-0.0307992			ERR2173069	1	IBD	0.980265		1	1	0.940925		1	1	0.726941		1	1	0.892097		1	1	0.811236		1	1	0.986975
ERR1368979	IBD		0.164775	-0.200944		-0.148259	-0.275915		-0.0136976	-0.0712765		0.106	0.143833			ERR2173074	1	IBD	0.986083		1	1	0.939737		1	1	0.726636		1	1	0.999997		1	1	0.840251		1	1	0.986037
ERR1368980	IBD		-0.244028	0.0775882		0.228279	0.0905012		-0.0576127	-0.0695877		-0.25077	0.0444202			ERR2173078	1	IBD	0.976698		1	1	0.943855		1	1	0.728419		1	1	0.789526		1	1	0.771924		1	1	0.988641
ERR1368981	IBD		-0.00726168	-0.0196179		0.024186	-0.0102656		0.0526455	-0.0739387		0.098836	0.117459			ERR2173080	1	IBD	0.940242		1	1	0.950038		1	1	0.707532		1	1	0.949971		1	1	0.766678		1	1	0.986663
ERR1368985	IBD		0.103409	-0.131246		-0.114061	-0.256069		0.0436899	-0.0223763		0.158984	0.119369			ERR2173084	1	IBD	0.951514		1	1	0.930914		1	1	0.718008		1	1	0.990591		1	1	0.756972		1	1	0.986537
ERR1368986	IBD		0.048909	-0.095428		-0.063603	-0.0973573		-0.00792935	-0.00410574		0.0481771	-0.00650406			ERR2173092	1	IBD	0.957146		1	1	0.857253		1	1	0.721014		1	1	0.999954		1	1	0.865595		1	1	0.928008
ERR1368987	IBD		-0.156809	0.0320406		0.175489	0.0443962		-0.0709168	0.0215294		-0.173943	-0.0599491			ERR2173120	1	IBD	0.985529		1	1	0.955053		1	1	0.629967		1	1	0.989806		1	1	0.804895		1	1	0.983337
ERR1368988	IBD		-0.143167	0.0430933		0.157043	0.0888163		-0.0347881	-0.113203		-0.21055	0.1585			ERR2173144	1	IBD	0.964275		1	1	0.942853		1	1	0.716592		1	1	0.905396		1	1	0.880564		1	1	0.966064
ERR1368990	IBD		-0.184735	0.0486522		0.223595	0.091234		-0.0500284	-0.0639286		-0.263961	0.0851537			ERR2173178	1	IBD	0.930447		1	1	0.737897		1	1	0.514045		1	1	0.99688		1	1	0.654093		1	1	0.85048
ERR1368991	IBD		-0.0380082	0.0409378		0.0655055	0.0861042		-0.00944373	-0.129592		-0.217351	0.318141			ERR2173185	1	IBD	0.982426		1	1	0.828931		1	1	0.706507		1	1	0.967353		1	1	0.626134		1	1	0.836503
ERR1368992	IBD		0.14823	-0.212959		-0.147273	-0.308517		0.0446101	-0.0711865		0.10848	0.0626685			ERR2173187	1	IBD	0.982646		1	1	0.8692		1	1	0.7239		1	1	0.986749		1	1	0.702675		1	1	0.842941
ERR1368993	IBD		0.0559993	-0.017571		-0.00841564	0.052023		-0.000632649	-0.132198		-0.223713	0.34647			ERR2173189	1	IBD	0.972648		1	1	0.826137		1	1	0.723769		1	1	0.969306		1	1	0.69972		1	1	0.87536
ERR1368994	IBD		-0.100453	-0.0194654		0.0515198	-0.0018937		-0.0494741	0.0175077		-0.0919083	-0.0241761			ERR2173193	1	IBD	0.972169		1	1	0.885867		1	1	0.725621		1	1	0.813176		1	1	0.880135		1	1	0.948676
ERR1368995	IBD		0.101702	-0.115385		-0.10332	-0.1032		-0.0102264	-0.116766		-0.133344	0.248319			ERR2173201	1	IBD	0.96235		1	1	0.926417		1	1	0.719693		1	1	0.958713		1	1	0.884103		1	1	0.96686
ERR1368997	IBD		-0.0282356	0.0567163		0.117744	0.09755		-0.0111194	-0.128219		-0.251155	0.348556			ERR2173206	1	IBD	0.971954		1	1	0.928136		1	1	0.724203		1	1	0.960069		1	1	0.919741		1	1	0.982077
ERR1369000	IBD		-0.0783386	-0.0452998		0.136617	-0.00153579		-0.0986818	-0.00164382		-0.221066	-0.0753332			ERR2173208	1	IBD	0.943091		1	1	0.922755		1	1	0.715031		1	1	0.939036		1	1	0.812012		1	1	0.968211
ERR1369001	IBD		0.20389	-0.120528		-0.205142	-0.162703		0.14769	-0.0132652		0.27338	0.115903			SRR6299217	1	IBD	0.975365		1	1	0.957589		1	1	0.729942		1	1	0.954118		1	1	0.789295		1	1	0.979461
ERR1369002	IBD		-0.00497692	-0.0168878		0.0441691	0.0340658		-0.0138879	-0.118914		-0.233331	0.284823			SRR6299440	1	IBD	0.489181		1	1	0.911862		1	1	0.5849		1	1	0.761258		1	1	0.798689		1	1	0.95734
ERR1369004	IBD		-0.298777	0.058276		0.28187	0.111156		-0.0677363	-0.0443819		-0.290993	-0.000834899			SRR6299465	1	IBD	0.909476		1	1	0.771002		1	1	0.673211		1	1	0.977107		1	1	0.54436		1	1	0.672767
ERR1369005	IBD		0.0845584	-0.0227121		-0.0411816	-0.0236863		5.62988e-05	-0.102244		-0.0421617	0.203686			SRR6299473	1	IBD	0.918524		1	1	0.959355		1	1	0.724492		1	1	0.978		1	1	0.813622		1	1	0.97124
ERR1369006	IBD		0.164557	-0.123675		-0.151105	-0.108094		-0.053374	-0.0622733		0.0690111	0.14449			SRR6299480	1	IBD	0.884791		1	1	0.820817		1	1	0.619986		1	1	0.956987		1	1	0.76198		1	1	0.868452
ERR1369007	IBD		-0.130709	0.00217305		0.150963	0.00658847		-0.0163206	-0.118822		-0.241835	0.217626			SRR6299485	1	IBD	0.960562		1	1	0.762778		1	1	0.702004		1	1	0.997623		1	1	0.635955		1	1	0.869232
ERR1369008	IBD		0.113326	-0.10537		-0.14017	-0.11398		0.0150785	-0.102509		-0.0373707	0.237308			SRR6299488	1	IBD	0.964469		1	1	0.954237		1	1	0.728926		1	1	0.982808		1	1	0.726125		1	1	0.957261
ERR1369009	IBD		-0.215423	0.0786411		0.292158	0.118197		-0.0611625	-0.0688344		-0.300728	0.114207			SRR6299491	1	IBD	0.964117		1	1	0.953137		1	1	0.722117		1	1	0.999948		1	1	0.808216		1	1	0.960417
ERR1369013	IBD		-0.25944	0.0273847		0.255969	0.0511514		-0.0848371	-0.00337733		-0.169057	-0.0860295			SRR6299509	1	IBD	0.958547		1	1	0.881664		1	1	0.727684		1	1	0.944404		1	1	0.664191		1	1	0.709258
ERR1369016	IBD		0.155674	-0.172585		-0.168917	-0.263142		0.030075	-0.0169734		0.255029	0.109811			SRR6299544	1	IBD	0.962196		1	1	0.918215		1	1	0.729423		1	1	0.83724		1	1	0.737867		1	1	0.844136
ERR1369017	IBD		-0.167503	0.136319		0.229508	0.146477		-0.0421718	-0.112348		-0.241277	0.225044			SRR6299548	1	IBD	0.945206		1	1	0.786246		1	1	0.704705		1	1	0.924113		1	1	0.73385		1	1	0.860211
ERR1369018	IBD		0.164226	-0.121667		-0.156585	-0.131819		0.0589088	0.0184472		0.297777	0.0968494			SRR6299552	1	IBD	0.979497		1	1	0.931694		1	1	0.729812		1	1	0.926025		1	1	0.716498		1	1	0.928233
ERR1369019	IBD		-0.156261	0.0664252		0.12943	0.0907012		-0.0350591	-0.117811		-0.204841	0.238495			SRR6299569	1	IBD	0.922502		1	1	0.844612		1	1	0.655733		1	1	0.982861		1	1	0.719098		1	1	0.882662
ERR1369020	IBD		0.0562642	-0.0196022		-0.0633623	-0.0711591		-0.0205732	-0.030907		0.113694	0.145115			SRR6299594	1	IBD	0.983429		1	1	0.954587		1	1	0.730513		1	1	0.998522		1	1	0.796539		1	1	0.959888
ERR1369022	IBD		0.240386	-0.164511		-0.224962	-0.193989		0.199504	0.0359101		0.36904	0.0728993			SRR6299606	1	IBD	0.848184		1	1	0.925572		1	1	0.518746		1	1	0.940746		1	1	0.565757		1	1	0.928952
ERR1369026	IBD		-0.27809	0.0637648		0.225766	0.076216		-0.0387696	-0.0883805		-0.238869	0.114205			SRR6299657	1	IBD	0.954447		1	1	0.961492		1	1	0.72374		1	1	0.828812		1	1	0.862306		1	1	0.985758
ERR1369027	IBD		-0.217577	0.0381715		0.179327	0.0823322		-0.0874015	1.20906e-05		-0.231618	-0.0875887			SRR6299671	1	IBD	0.924442		1	1	0.938423		1	1	0.715066		1	1	0.836968		1	1	0.622929		1	1	0.916339
ERR1369029	IBD		-0.277497	0.0936692		0.235477	0.0921723		-0.0377032	-0.0779797		-0.240844	0.0627405			SRR6299673	1	IBD	0.971733		1	1	0.915214		1	1	0.694043		1	1	0.919502		1	1	0.675537		1	1	0.914003
ERR1369030	IBD		0.109121	-0.106919		-0.100135	-0.164359		0.0670672	-0.0519302		0.18443	0.126993			SRR6299675	1	IBD	0.928865		1	1	0.696753		1	1	0.708252		1	1	0.994621		1	1	0.631096		1	1	0.851463
ERR1369031	IBD		-0.0941702	0.0518463		0.0996505	0.0446281		-0.0163252	-0.124714		-0.217117	0.28792			SRR6299684	1	IBD	0.923336		1	1	0.771212		1	1	0.500207		1	1	0.998784		1	1	0.647758		1	1	0.866714
ERR1369032	IBD		0.276872	-0.267747		-0.221678	-0.348628		0.023542	-0.0222377		0.220712	0.0915296			SRR6299715	1	IBD	0.926909		1	1	0.938339		1	1	0.651159		1	1	0.984363		1	1	0.845906		1	1	0.908939
ERR1369034	IBD		0.100149	-0.112155		-0.108529	-0.102882		-0.00168016	-0.114309		-0.108049	0.268648			SRR6299762	1	IBD	0.973791		1	1	0.95967		1	1	0.728099		1	1	0.895886		1	1	0.666692		1	1	0.975321
ERR1369035	IBD		-0.0453421	-0.0357552		-0.0290103	-0.0569601		0.0536925	-0.0628144		0.07481	0.0870643			SRR6299785	1	IBD	0.966568		1	1	0.946651		1	1	0.730268		1	1	0.892198		1	1	0.820865		1	1	0.934806
ERR1369036	IBD		-0.0452174	-0.0231526		0.0438852	0.0499284		-0.0254545	-0.10332		-0.263363	0.221249			SRR6299793	1	IBD	0.986046		1	1	0.951843		1	1	0.730113		1	1	0.970582		1	1	0.792103		1	1	0.95637
ERR1369037	IBD		-0.0798948	0.0158966		0.0570345	0.0140805		0.00992514	-0.0859146		0.000383238	0.125698			SRR6299796	1	IBD	0.965687		1	1	0.957597		1	1	0.727993		1	1	0.952177		1	1	0.852955		1	1	0.967592
ERR1369041	IBD		0.0921062	-0.0543435		-0.0186579	0.000782633		-0.0115889	-0.117668		-0.189748	0.300079			SRR6299798	1	IBD	0.954493		1	1	0.961624		1	1	0.721225		1	1	0.903302		1	1	0.871157		1	1	0.979305
ERR1369042	IBD		-0.140031	0.113682		0.183133	0.14449		-0.0119405	-0.127442		-0.262639	0.282801			SRR6299860	1	IBD	0.944845		1	1	0.849675		1	1	0.714255		1	1	0.995137		1	1	0.83953		1	1	0.897649
ERR1369044	IBD		0.179251	-0.111032		-0.17558	-0.145308		-0.048876	-0.0354094		0.174324	0.14648			SRR6299927	1	IBD	0.954606		1	1	0.856718		1	1	0.700542		1	1	0.866259		1	1	0.753742		1	1	0.874784
ERR1369045	IBD		0.125487	-0.118695		-0.0985264	-0.0896403		0.000133783	-0.10118		-0.0994068	0.261637			SRR6300010	1	IBD	0.973839		1	1	0.923122		1	1	0.72752		1	1	0.949		1	1	0.706864		1	1	0.943152
ERR1369046	IBD		-0.19445	0.0387967		0.275509	0.0637546		-0.0633271	-0.0230195		-0.262602	-0.0187029			SRR6300011	1	IBD	0.939839		1	1	0.882635		1	1	0.722136		1	1	0.984026		1	1	0.582275		1	1	0.911829
ERR1369049	IBD		-0.204384	-0.0245671		0.152355	-0.064676		-0.0990352	0.013342		-0.161371	-0.13401			SRR6300090	1	IBD	0.947958		1	1	0.927317		1	1	0.725692		1	1	1		1	1	0.80928		1	1	0.926036
ERR1369051	IBD		0.0706017	-0.0322856		-0.0561721	-0.0324618		0.00318186	-0.12524		-0.181899	0.333347			SRR6300106	1	IBD	0.935981		1	1	0.8209		1	1	0.648193		1	1	0.884401		1	1	0.608378		1	1	0.880459
ERR1369053	IBD		-0.0309562	0.0310597		0.105722	0.0673514		-0.0117709	-0.117399		-0.253517	0.294739			SRR6300116	1	IBD	0.95396		1	1	0.926391		1	1	0.709343		1	1	0.936737		1	1	0.705884		1	1	0.937318
ERR1369054	IBD		0.0507297	-0.0329511		-0.0128497	0.0209926		0.0157495	-0.0958614		-0.0484412	0.22734			SRR6298426	1	IBD	0.967452		1	1	0.843281		1	1	0.726634		1	1	0.966355		1	1	0.639785		1	1	0.855192
ERR1369055	IBD		0.15568	-0.103269		-0.182671	-0.167241		0.0556962	-0.0314853		0.187984	0.153084			SRR6298432	1	IBD	0.969831		1	1	0.682		1	1	0.717469		1	1	0.65796		1	1	0.620011		1	1	0.807173
ERR1369056	IBD		-0.140393	0.0386902		0.260745	0.100599		-0.0590701	-0.0612785		-0.308187	0.0746977			SRR6298438	1	IBD	0.961517		1	1	0.880143		1	1	0.725326		1	1	0.926158		1	1	0.585586		1	1	0.929843
ERR1369057	IBD		-0.23429	0.11318		0.27525	0.118404		-0.0447266	-0.103063		-0.268615	0.200035			SRR6298453	1	IBD	0.970758		1	1	0.945289		1	1	0.725441		1	1	0.983773		1	1	0.765862		1	1	0.933481
ERR1369058	IBD		-0.0369131	0.0644285		0.127767	0.101817		-0.0160378	-0.111178		-0.178869	0.252001			SRR6298473	1	IBD	0.960203		1	1	0.787851		1	1	0.71945		1	1	0.999841		1	1	0.819234		1	1	0.877302
ERR1369061	IBD		0.136709	-0.100455		-0.09384	-0.148186		0.0130378	-0.111147		-0.0623454	0.276789			SRR6298481	1	IBD	0.990265		1	1	0.960627		1	1	0.730507		1	1	0.918097		1	1	0.801621		1	1	0.978067
ERR1369062	IBD		0.0616694	-0.0132578		0.0604258	0.0142188		0.00500724	-0.119994		-0.155116	0.34901			SRR6298498	1	IBD	0.946364		1	1	0.807455		1	1	0.630869		1	1	0.858424		1	1	0.608087		1	1	0.858383
ERR1369063	IBD		0.263946	-0.240276		-0.209921	-0.325962		0.0204008	-0.0217535		0.175029	0.0951304			SRR6298499	1	IBD	0.947786		1	1	0.958665		1	1	0.714749		1	1	0.996698		1	1	0.90426		1	1	0.983835
ERR1369064	IBD		-0.146047	0.104056		0.198367	0.127239		-0.0223708	-0.111595		-0.299097	0.242379			SRR6298509	1	IBD	0.99134		1	1	0.921839		1	1	0.728943		1	1	0.965544		1	1	0.695117		1	1	0.919384
ERR1369066	IBD		0.215332	-0.223849		-0.179362	-0.31443		0.0380355	-0.0539361		0.191531	0.134397			SRR6298516	1	IBD	0.970262		1	1	0.947519		1	1	0.730526		1	1	0.999996		1	1	0.776403		1	1	0.951361
ERR1369068	IBD		-0.159892	-0.0244477		0.160087	0.0148422		-0.105911	-0.0182841		-0.196599	-0.062677			SRR6298520	1	IBD	0.976044		1	1	0.951467		1	1	0.724556		1	1	0.776537		1	1	0.791822		1	1	0.944657
ERR1369069	IBD		0.234872	-0.15612		-0.238923	-0.194176		0.116847	0.0419951		0.312027	0.110656			SRR6298523	1	IBD	0.909211		1	1	0.750072		1	1	0.578872		1	1	0.445488		1	1	0.570862		1	1	0.814015
ERR1369070	IBD		0.116986	-0.0924118		-0.11504	-0.0985069		0.0867341	-0.077004		0.182384	0.111978			SRR6298526	1	IBD	0.984455		1	1	0.959532		1	1	0.730634		1	1	0.833139		1	1	0.786524		1	1	0.990306
ERR1369072	IBD		0.104657	-0.107334		-0.0455128	-0.0502767		-0.0265035	-0.0038302		-0.0367163	0.0358572			SRR6298533	1	IBD	0.938257		1	1	0.861852		1	1	0.729604		1	1	0.88947		1	1	0.667718		1	1	0.874762
ERR1369073	IBD		0.225618	-0.249157		-0.198469	-0.337164		0.208373	0.0342452		0.398059	0.0480805			SRR6298538	1	IBD	0.971061		1	1	0.956021		1	1	0.729488		1	1	0.996967		1	1	0.838534		1	1	0.971876
ERR1369074	IBD		-0.155191	0.0629079		0.110377	0.0465808		-0.0600377	-0.093312		-0.113389	0.123914			SRR6298539	1	IBD	0.986258		1	1	0.956381		1	1	0.73029		1	1	0.916325		1	1	0.752978		1	1	0.969133
ERR1369075	IBD		-0.253486	0.0907551		0.246895	0.108059		-0.043558	-0.100048		-0.259282	0.15047			SRR6298553	1	IBD	0.98747		1	1	0.947565		1	1	0.73056		1	1	0.955004		1	1	0.711215		1	1	0.954939
ERR1369077	IBD		0.214819	-0.163059		-0.195286	-0.221507		0.0225351	-0.0113449		0.215091	0.146885			SRR6298566	1	IBD	0.968101		1	1	0.90431		1	1	0.725283		1	1	0.961663		1	1	0.717249		1	1	0.91735
ERR1369079	IBD		-0.0523765	-0.01788		-0.00812444	-0.0212181		-0.0629658	-0.0541898		-0.207063	0.0504529			SRR6298568	1	IBD	0.946844		1	1	0.868064		1	1	0.71232		1	1	0.990055		1	1	0.745956		1	1	0.930561
ERR1369080	IBD		-0.147553	-0.0407357		0.10751	-0.0373445		-0.0626989	0.0303616		-0.0286835	-0.0817514			SRR6298571	1	IBD	0.972634		1	1	0.956473		1	1	0.728578		1	1	0.980857		1	1	0.809646		1	1	0.965267
ERR1369081	IBD		0.201888	-0.124804		-0.182907	-0.1601		-0.0235437	0.00740049		0.267053	0.0834751			SRR6298578	1	IBD	0.952534		1	1	0.951022		1	1	0.717007		1	1	0.992191		1	1	0.667092		1	1	0.891338
ERR1369083	IBD		0.210969	-0.126619		-0.191098	-0.165225		-0.0197459	0.0106642		0.271314	0.0814858			SRR6298582	1	IBD	0.977412		1	1	0.942532		1	1	0.729844		1	1	0.809817		1	1	0.82075		1	1	0.972983
ERR1369084	IBD		-0.157802	0.117255		0.235905	0.136582		-0.0163843	-0.121775		-0.313546	0.283844			SRR6298594	1	IBD	0.988868		1	1	0.893932		1	1	0.73028		1	1	0.988004		1	1	0.66931		1	1	0.914959
ERR1369085	IBD		0.207713	-0.129073		-0.188235	-0.168182		-0.0139015	0.0149631		0.281615	0.0760434			SRR6298608	1	IBD	0.965611		1	1	0.908206		1	1	0.373563		1	1	0.947798		1	1	0.670472		1	1	0.920224
ERR1369086	IBD		-0.27343	0.0642051		0.253795	0.0896972		-0.0512408	-0.075801		-0.286302	0.066546			SRR6298616	1	IBD	0.972698		1	1	0.9386		1	1	0.730516		1	1	0.995474		1	1	0.851121		1	1	0.956117
ERR1369087	IBD		0.2125	-0.126879		-0.194076	-0.166105		-0.0239492	0.00771358		0.266153	0.0849498			SRR6298617	1	IBD	0.992887		1	1	0.94168		1	1	0.731001		1	1	0.943563		1	1	0.813		1	1	0.978444
ERR1369089	IBD		0.213458	-0.137702		-0.187744	-0.174505		-7.34958e-05	0.0239742		0.29561	0.0719605			SRR6298626	1	IBD	0.954505		1	1	0.949228		1	1	0.720708		1	1	0.997824		1	1	0.734072		1	1	0.978824
ERR1369091	IBD		-0.263302	0.10282		0.248403	0.112181		-0.0586919	-0.0870614		-0.23998	0.117948			SRR6298629	1	IBD	0.993946		1	1	0.923387		1	1	0.730947		1	1	0.911035		1	1	0.692854		1	1	0.956743
ERR1369093	IBD		-0.304386	0.098125		0.265018	0.124901		-0.0512279	-0.0686783		-0.302387	0.0896265			SRR6298630	1	IBD	0.708392		1	1	0.80144		1	1	0.690314		1	1	0.939017		1	1	0.638646		1	1	0.876236
ERR1369095	IBD		-0.303663	0.0545634		0.25036	0.087851		-0.101382	0.000279082		-0.217853	-0.0821865			SRR6298640	1	IBD	0.955092		1	1	0.958535		1	1	0.710739		1	1	0.998844		1	1	0.855794		1	1	0.944224
ERR1369096	IBD		-0.178223	0.112267		0.238501	0.140464		-0.0213862	-0.119736		-0.321786	0.262618			SRR6298642	1	IBD	0.978233		1	1	0.903323		1	1	0.729474		1	1	1		1	1	0.686728		1	1	0.896756
ERR1369097	IBD		-0.261943	0.01151		0.280329	0.0606584		-0.0755495	-0.0366292		-0.241875	0.00990603			SRR6298644	1	IBD	0.982837		1	1	0.921329		1	1	0.729688		1	1	0.998586		1	1	0.758533		1	1	0.96201
ERR1369099	IBD		-0.140837	0.01186		0.138405	0.0619392		-0.0662094	-0.0231275		-0.258746	-0.0626938			SRR6298657	1	IBD	0.930108		1	1	0.848759		1	1	0.642047		1	1	0.931482		1	1	0.681121		1	1	0.863014
ERR1369100	IBD		-0.279572	0.0766253		0.254661	0.11561		-0.0590875	-0.064942		-0.279936	0.0753404			SRR6298671	1	IBD	0.969967		1	1	0.94507		1	1	0.725966		1	1	0.999767		1	1	0.815495		1	1	0.939218
ERR1369101	IBD		-0.27913	0.102015		0.271405	0.134491		-0.0451439	-0.0859639		-0.318834	0.134293			SRR6298674	1	IBD	0.971503		1	1	0.958374		1	1	0.724677		1	1	0.930201		1	1	0.747211		1	1	0.959696
ERR1369102	IBD		-0.00782225	0.00576512		0.0295618	0.0609065		-0.00889965	-0.130264		-0.214155	0.352868			SRR6298692	1	IBD	0.968875		1	1	0.959349		1	1	0.7134		1	1	0.997652		1	1	0.757662		1	1	0.925732
ERR1369103	IBD		0.0541981	0.0192052		-0.0157141	0.0733606		-0.00631466	-0.13238		-0.182027	0.368079			SRR6298696	1	IBD	0.987994		1	1	0.956493		1	1	0.730827		1	1	0.988561		1	1	0.748265		1	1	0.971516
ERR1369104	IBD		-0.290194	0.110475		0.262267	0.147856		-0.0425846	-0.0874834		-0.314273	0.147791			SRR6298709	1	IBD	0.13715		1	1	0.451992		1	1	0.282494		1	1	0.825675		1	1	0.60144		1	1	0.52226
ERR1369105	IBD		-0.0995068	0.0177746		0.117828	0.0386478		-0.0118178	-0.0890709		-0.170651	0.204984			SRR6298716	1	IBD	0.955134		1	1	0.911105		1	1	0.720428		1	1	0.84108		1	1	0.782847		1	1	0.920712
ERR1369110	IBD		-0.315643	0.0596849		0.265666	0.101653		-0.0944807	-0.00231659		-0.23866	-0.0739396			SRR6298742	1	IBD	0.967912		1	1	0.943374		1	1	0.72652		1	1	0.99857		1	1	0.816227		1	1	0.965842
ERR1369114	IBD		-0.136695	0.0989656		0.216502	0.0872616		-0.0340776	-0.0914223		-0.20285	0.153705			SRR6298753	1	IBD	0.953221		1	1	0.961475		1	1	0.715439		1	1	0.701281		1	1	0.904967		1	1	0.986949
ERR1369117	IBD		-0.296104	0.0453834		0.22189	0.0790307		-0.0971564	0.00632468		-0.191857	-0.0961242			SRR6298755	1	IBD	0.919432		1	1	0.660767		1	1	0.722688		1	1	0.966304		1	1	0.644273		1	1	0.744034
ERR1369120	IBD		-0.0122561	-0.036448		0.029404	-0.0253137		-0.0204334	-0.0830601		-0.233911	0.158107			SRR6298756	1	IBD	0.9774		1	1	0.901169		1	1	0.730402		1	1	0.925592		1	1	0.752852		1	1	0.92109
ERR1369121	IBD		0.14552	-0.0981052		-0.131617	-0.10817		0.083654	-0.0870845		0.181117	0.127873			SRR6298765	1	IBD	0.917584		1	1	0.716083		1	1	0.607815		1	1	0.808168		1	1	0.554269		1	1	0.702472
ERR1369123	IBD		-0.302787	0.0629467		0.218321	0.0778621		-0.0854826	-0.011495		-0.200783	-0.0510334			SRR6298798	1	IBD	0.988331		1	1	0.942312		1	1	0.731039		1	1	0.869355		1	1	0.73505		1	1	0.956126
ERR1369124	IBD		-0.239847	0.0426419		0.242091	0.0646299		-0.0585716	-0.0628289		-0.236173	-0.00175549			SRR6298799	1	IBD	0.960854		1	1	0.943304		1	1	0.730354		1	1	0.763603		1	1	0.760125		1	1	0.976843
ERR1369125	IBD		-0.232145	0.109677		0.255932	0.136518		-0.0431889	-0.114207		-0.270757	0.192203			SRR6298813	1	IBD	0.971888		1	1	0.942476		1	1	0.727318		1	1	0.994419		1	1	0.791702		1	1	0.95104
ERR1369127	IBD		-0.126668	0.0164342		0.166058	0.0757951		-0.0138795	-0.113134		-0.268331	0.205727			SRR6298820	1	IBD	0.945253		1	1	0.957518		1	1	0.712653		1	1	0.89216		1	1	0.915074		1	1	0.982161
ERR1369131	IBD		-0.319067	0.0540484		0.260788	0.0910748		-0.099814	-0.00495816		-0.225641	-0.0697174			SRR6298826	1	IBD	0.993269		1	1	0.88642		1	1	0.730719		1	1	0.970589		1	1	0.724463		1	1	0.901639
ERR1369132	IBD		-0.06709	0.0856786		0.121927	0.11476		-0.0200679	-0.119515		-0.188285	0.269044			SRR6298834	1	IBD	0.967738		1	1	0.909704		1	1	0.728289		1	1	0.991848		1	1	0.730647		1	1	0.881091
ERR1369133	IBD		-0.246626	0.0143591		0.292925	0.0760156		-0.0766017	-0.0296059		-0.310108	-0.0624544			SRR6298840	1	IBD	0.933993		1	1	0.615086		1	1	0.665504		1	1	0.976883		1	1	0.57658		1	1	0.790013
ERR1369136	IBD		-0.130211	3.23338e-05		0.129766	0.0576337		-0.065866	-0.0233311		-0.252915	-0.0604482			SRR6298847	1	IBD	0.942244		1	1	0.83703		1	1	0.708526		1	1	0.929499		1	1	0.575242		1	1	0.879601
ERR1369137	IBD		-0.101008	0.0244482		0.0798314	0.0395425		-0.0123077	-0.0931354		-0.16751	0.17642			SRR6298848	1	IBD	0.978451		1	1	0.959639		1	1	0.729261		1	1	0.884396		1	1	0.876785		1	1	0.986219
ERR1369138	IBD		0.166688	-0.10766		-0.142747	-0.151307		0.00449783	-0.120673		-0.0633098	0.244755			SRR6298867	1	IBD	0.978724		1	1	0.946678		1	1	0.729424		1	1	0.847454		1	1	0.797156		1	1	0.945196
ERR1369139	IBD		0.0084332	0.0722853		0.0707632	0.0788057		-0.00760629	-0.106352		-0.10448	0.220915			SRR6298881	1	IBD	0.985345		1	1	0.920972		1	1	0.73066		1	1	0.981616		1	1	0.690285		1	1	0.91739
ERR1369140	IBD		-0.258885	0.00374768		0.232034	0.0298057		-0.0636336	-0.0422598		-0.169706	-0.119806			SRR6298886	1	IBD	0.962798		1	1	0.952638		1	1	0.720685		1	1	0.764356		1	1	0.833451		1	1	0.954064
ERR1369141	IBD		-0.253643	0.00290836		0.290728	0.0582378		-0.0897946	-0.0136674		-0.291067	-0.103094			SRR6298892	1	IBD	0.988865		1	1	0.931782		1	1	0.730073		1	1	0.697667		1	1	0.814715		1	1	0.925591
ERR1369142	IBD		-0.196339	0.0289259		0.240157	0.0463832		-0.0721006	-0.0339826		-0.189724	0.00231984			SRR6298904	1	IBD	0.959629		1	1	0.952922		1	1	0.723898		1	1	0.988514		1	1	0.830171		1	1	0.980662
ERR1369143	IBD		0.254898	-0.360841		-0.213642	-0.45662		0.158646	0.060925		0.377243	0.061121			SRR6298905	1	IBD	0.981756		1	1	0.943573		1	1	0.730598		1	1	0.959278		1	1	0.803621		1	1	0.963124
ERR1369144	IBD		0.00774855	0.0206672		0.0233535	0.00621846		0.00480493	-0.0723479		-0.0642775	0.201592			SRR6298906	1	IBD	0.95447		1	1	0.937533		1	1	0.728894		1	1	0.997074		1	1	0.826983		1	1	0.936635
ERR1369145	IBD		0.249141	-0.341725		-0.216509	-0.447841		0.151402	0.0630887		0.370241	0.0663189			SRR6298908	1	IBD	0.993202		1	1	0.942237		1	1	0.730983		1	1	0.998939		1	1	0.738155		1	1	0.97906
ERR1369146	IBD		-0.148161	0.139125		0.202398	0.144584		-0.0172511	-0.129537		-0.299595	0.277263			SRR6298909	1	IBD	0.991119		1	1	0.94684		1	1	0.730623		1	1	0.998958		1	1	0.785406		1	1	0.9613
ERR1369147	IBD		-0.258226	0.0123225		0.232038	0.0416913		-0.0667371	-0.0276006		-0.159083	-0.164296			SRR6298912	1	IBD	0.94308		1	1	0.929074		1	1	0.726196		1	1	0.983857		1	1	0.633489		1	1	0.913605
ERR1369148	IBD		-0.251952	0.00118402		0.28246	0.0560744		-0.079166	-0.0243575		-0.299145	-0.0713849			SRR6298915	1	IBD	0.981162		1	1	0.958415		1	1	0.728849		1	1	0.876138		1	1	0.82538		1	1	0.979733
ERR1369149	IBD		-0.250125	0.00157141		0.276078	0.0540248		-0.0782101	-0.0384532		-0.23896	0.00981733			SRR6298916	1	IBD	0.964331		1	1	0.934416		1	1	0.729499		1	1	0.996826		1	1	0.542337		1	1	0.935576
ERR1369150	IBD		-0.25225	0.00346936		0.215445	0.0330509		-0.0567647	-0.0570545		-0.190037	-0.0942972			SRR6298922	1	IBD	0.930585		1	1	0.906633		1	1	0.692754		1	1	0.998605		1	1	0.709743		1	1	0.846457
ERR1369151	IBD		-0.197208	0.0819593		0.226571	0.075957		-0.0488728	-0.0801144		-0.222381	0.102676			SRR6298928	1	IBD	0.973455		1	1	0.958665		1	1	0.270195		1	1	0.941173		1	1	0.889405		1	1	0.981641
ERR1369152	IBD		-0.220961	-0.00054128		0.188696	0.0218024		-0.0476952	-0.0480641		-0.139463	-0.119159			SRR6298937	1	IBD	0.923125		1	1	0.896185		1	1	0.705907		1	1	0.98195		1	1	0.735332		1	1	0.940852
ERR1369153	IBD		-0.183978	-0.0162254		0.220929	0.0378779		-0.0944408	0.00551716		-0.18699	-0.0814108			SRR6298939	1	IBD	0.959313		1	1	0.952794		1	1	0.730857		1	1	0.999811		1	1	0.817424		1	1	0.981058
ERR1369154	IBD		0.224865	-0.325654		-0.1896	-0.428678		0.163415	0.0551183		0.355944	0.0580126			SRR6298952	1	IBD	0.945682		1	1	0.940239		1	1	0.707022		1	1	0.967146		1	1	0.857145		1	1	0.959873
ERR1369155	IBD		-0.0160557	0.0385927		0.130005	0.0813709		-0.0452067	-0.0944148		-0.171469	0.20716			SRR6298956	1	IBD	0.590709		1	1	0.563363		1	1	0.435045		1	1	0.900395		1	1	0.539247		1	1	0.598869
ERR1369156	IBD		0.234433	-0.317487		-0.206423	-0.426684		0.146943	0.0424758		0.357827	0.0739461			SRR6298961	1	IBD	0.939805		1	1	0.77933		1	1	0.72013		1	1	0.869569		1	1	0.61829		1	1	0.840459
ERR1369157	IBD		-0.0113913	0.0737981		0.131711	0.115624		-0.0384161	-0.115878		-0.184586	0.252686			SRR6298978	1	IBD	0.917846		1	1	0.928116		1	1	0.703772		1	1	0.967553		1	1	0.781995		1	1	0.963894
ERR1369158	IBD		0.238787	-0.319661		-0.206015	-0.415648		0.139552	0.0410598		0.348401	0.0780053			SRR6298981	1	IBD	0.975081		1	1	0.889582		1	1	0.728931		1	1	0.957409		1	1	0.669089		1	1	0.895466
ERR1369159	IBD		-0.0911019	-0.0551436		0.0827338	0.00618499		-0.0828854	-0.0407139		-0.177556	-0.0147631			SRR6298983	1	IBD	0.979822		1	1	0.899319		1	1	0.73097		1	1	0.85375		1	1	0.704854		1	1	0.91773
ERR1369160	IBD		-0.0548008	0.0311301		0.127864	0.0448704		-0.022	-0.0798694		-0.130261	0.13659			SRR6298986	1	IBD	0.974839		1	1	0.950389		1	1	0.729396		1	1	0.869674		1	1	0.903981		1	1	0.986763
ERR1369161	IBD		-0.0476275	0.011035		0.0752772	0.0665628		-0.013228	-0.122042		-0.239829	0.310351			SRR6298989	1	IBD	0.971078		1	1	0.823759		1	1	0.723488		1	1	0.969281		1	1	0.821926		1	1	0.86618
ERR1369163	IBD		0.0878223	-0.132044		-0.0668377	-0.136222		0.00348191	-0.0712105		0.0302931	0.120946			SRR6298991	1	IBD	0.952862		1	1	0.958665		1	1	0.729633		1	1	0.838031		1	1	0.883751		1	1	0.987657
ERR1369164	IBD		-0.0667255	-0.0656483		0.0447095	-0.0566531		-0.0851032	0.0214531		-0.15123	-0.165581			SRR6299000	1	IBD	0.94696		1	1	0.962208		1	1	0.720489		1	1	0.560446		1	1	0.876725		1	1	0.982405
ERR1369165	IBD		-0.0736138	-0.0250587		0.175891	-0.0403127		-0.0250663	-0.0963187		-0.255564	0.0842518			SRR6299004	1	IBD	0.875443		1	1	0.784723		1	1	0.511329		1	1	0.763757		1	1	0.55312		1	1	0.786059
ERR1369168	IBD		-0.216797	-0.00963019		0.260973	0.0346359		-0.100549	0.0136111		-0.208804	-0.174494			SRR6299016	1	IBD	0.96992		1	1	0.943353		1	1	0.725598		1	1	0.853101		1	1	0.84555		1	1	0.933699
ERR1369172	IBD		0.0546457	-0.164823		-0.0275214	-0.26943		0.02007	0.026311		0.0774307	-0.0418628			SRR6299044	1	IBD	0.965913		1	1	0.945711		1	1	0.730253		1	1	0.943927		1	1	0.706084		1	1	0.947845
ERR1369174	IBD		-0.0854884	-0.0822774		0.067636	-0.170218		-0.015582	-0.0140561		-0.0481335	-0.12744			SRR6299055	1	IBD	0.944038		1	1	0.955495		1	1	0.719951		1	1	0.96328		1	1	0.826906		1	1	0.972261
ERR1369180	IBD		-0.211553	-0.0346508		0.178087	-0.0860415		-0.0213936	-0.0655086		-0.12347	0.039434			SRR6299061	1	IBD	0.976215		1	1	0.944538		1	1	0.729906		1	1	0.884688		1	1	0.794021		1	1	0.974996
ERR1369183	HC		-0.220173	-0.0495897		0.207472	-0.102492		-0.108795	0.0656198		-0.124733	-0.21075			SRR6299062	1	IBD	0.954244		1	1	0.943815		1	1	0.718011		1	1	0.969913		1	1	0.767355		1	1	0.953325
ERR1369184	IBD		0.130046	-0.171242		-0.121806	-0.295892		-0.0220551	-0.0285159		0.0959402	0.0599613			SRR6299074	1	IBD	0.933186		1	1	0.909356		1	1	0.68237		1	1	0.860744		1	1	0.88105		1	1	0.933891
ERR1369187	IBD		0.130481	-0.155671		-0.0920913	-0.22595		-0.0243359	-0.033022		-0.0326475	-0.00637868			SRR6299080	1	IBD	0.94109		1	1	0.8164		1	1	0.709829		1	1	0.967043		1	1	0.684066		1	1	0.758207
ERR1369195	IBD		-0.158808	-0.0408896		0.20893	0.0231408		-0.0573746	-0.0558424		-0.268291	0.0316804			SRR6299105	1	IBD	0.942668		1	1	0.85739		1	1	0.717068		1	1	0.986023		1	1	0.709886		1	1	0.898751
ERR1369196	IBD		0.128676	-0.164996		-0.124193	-0.226214		-0.000502189	-0.0633374		0.0123443	0.0727934			SRR6299140	1	IBD	0.949357		1	1	0.927891		1	1	0.714245		1	1	0.979551		1	1	0.77239		1	1	0.924514
ERR1369198	IBD		0.0535024	-0.123911		0.0258835	-0.194765		-0.0114098	-0.0780661		0.0110053	0.096887			SRR6299147	1	IBD	0.967979		1	1	0.961006		1	1	0.728826		1	1	0.933016		1	1	0.843098		1	1	0.981704
ERR1369200	IBD		-0.0367031	-0.0455		0.101465	-0.0253439		-0.049893	-0.0196387		-0.198562	-0.0703665			SRR6299151	1	IBD	0.946925		1	1	0.949165		1	1	0.720024		1	1	0.961227		1	1	0.751358		1	1	0.949953
ERR1369205	IBD		0.204196	-0.262646		-0.183349	-0.420706		0.182369	0.00714431		0.328961	0.0554312			SRR6299161	1	IBD	0.974144		1	1	0.948918		1	1	0.729538		1	1	0.792015		1	1	0.888784		1	1	0.959083
ERR1369207	IBD		0.0209642	-0.0766455		0.00197678	-0.120916		-0.00923448	-0.0406694		-0.124572	0.0838536			SRR6299162	1	IBD	0.908372		1	1	0.887212		1	1	0.511438		1	1	0.944405		1	1	0.785331		1	1	0.931031
ERR1369208	IBD		0.0647418	-0.135238		-0.062978	-0.181287		-0.036625	-0.0254992		-0.170533	0.0467822			SRR6299171	1	IBD	0.963523		1	1	0.945119		1	1	0.72616		1	1	0.973388		1	1	0.765093		1	1	0.965226
ERR1369210	IBD		0.0624428	-0.102012		-0.0907192	-0.085462		-0.0296573	-0.0513377		-0.198511	0.00571627			SRR6299190	1	IBD	0.986776		1	1	0.892533		1	1	0.727975		1	1	0.989852		1	1	0.5706		1	1	0.769851
ERR1369211	IBD		-0.13568	0.00465225		0.168557	0.032997		-0.0859498	-0.0554474		-0.180439	0.0138212			SRR6299195	1	IBD	0.977476		1	1	0.962457		1	1	0.729248		1	1	0.841223		1	1	0.855347		1	1	0.986462
ERR1369213	IBD		-0.0482805	-0.0585863		0.0954026	-0.0400316		-0.0503318	-0.0264332		-0.197124	-0.0451507			SRR6299205	1	IBD	0.985139		1	1	0.951434		1	1	0.730583		1	1	0.958012		1	1	0.674658		1	1	0.968292
ERR1369216	IBD		0.0456899	-0.0799431		0.015357	-0.03785		-0.0145997	-0.0887794		-0.246232	0.140617			SRR6299206	1	IBD	0.965792		1	1	0.952753		1	1	0.729596		1	1	0.875079		1	1	0.702113		1	1	0.953775
ERR1369221	IBD		0.0929394	-0.0291904		-0.00480959	-0.0364745		-0.032307	-0.0507245		-0.158709	0.0941261			SRR6299469	1	IBD	0.790433		1	1	0.672952		1	1	0.502125		1	1	0.950666		1	1	0.55713		1	1	0.654217
ERR1369227	IBD		-0.21768	0.00682		0.250459	0.0267259		-0.0601583	-0.0585		-0.262769	0.000967097			SRR6299504	1	IBD	0.960277		1	1	0.954285		1	1	0.730844		1	1	0.986775		1	1	0.780966		1	1	0.964765
ERR1369229	IBD		0.112825	-0.144258		-0.084883	-0.173596		0.11894	-0.0209615		0.162452	0.0980811			SRR6299573	1	IBD	0.964257		1	1	0.578082		1	1	0.702028		1	1	0.968035		1	1	0.570877		1	1	0.801649
ERR1369232	HC		-0.1279	-0.0835541		0.158701	-0.11757		-0.095947	0.0192208		-0.205299	-0.16369			SRR6299591	1	IBD	0.471533		1	1	0.938347		1	1	0.669245		1	1	0.92978		1	1	0.774458		1	1	0.960962
ERR1369234	IBD		0.182446	-0.163656		-0.155903	-0.200188		0.0079479	-0.0999613		-0.122644	0.169621			SRR6299623	1	IBD	0.833675		1	1	0.813452		1	1	0.409758		1	1	0.986372		1	1	0.638452		1	1	0.838609
ERR1369240	IBD		0.129658	-0.187173		-0.121906	-0.313189		0.0394893	-0.0796786		0.112895	0.119381			SRR6299646	1	IBD	0.791949		1	1	0.920452		1	1	0.289074		1	1	0.997152		1	1	0.805084		1	1	0.933714
ERR1369241	IBD		0.134473	-0.213148		-0.12213	-0.331578		0.0424801	-0.0672223		0.134711	0.0953027			SRR6299651	1	IBD	0.951052		1	1	0.946355		1	1	0.730004		1	1	0.999994		1	1	0.72764		1	1	0.948305
ERR1369248	IBD		-0.236695	0.0319281		0.261578	0.0413452		-0.0841904	-0.0222573		-0.248168	-0.05985			SRR6299665	1	IBD	0.919197		1	1	0.834558		1	1	0.645644		1	1	0.873056		1	1	0.772322		1	1	0.858412
ERR1369249	IBD		0.0698287	-0.0847721		-0.0685501	-0.129761		0.00776453	-0.101483		-0.106788	0.2107			SRR6299697	1	IBD	0.97314		1	1	0.94059		1	1	0.730038		1	1	0.956497		1	1	0.635662		1	1	0.874396
ERR1369257	IBD		0.106467	-0.149511		-0.130281	-0.266006		0.0338712	-0.0572474		0.0483672	0.157336			SRR6299703	1	IBD	0.942237		1	1	0.952947		1	1	0.718028		1	1	0.927306		1	1	0.769947		1	1	0.949469
ERR1369268	IBD		0.257215	-0.184941		-0.248181	-0.210494		0.136272	0.0839909		0.366051	0.0578011			SRR6299705	1	IBD	0.97239		1	1	0.950167		1	1	0.729775		1	1	0.888438		1	1	0.711232		1	1	0.957152
ERR1369271	HC		-0.271512	-0.0207259		0.27599	0.0205267		-0.115263	0.0637672		-0.138849	-0.230673			SRR6299709	1	IBD	0.930353		1	1	0.959423		1	1	0.722673		1	1	0.84502		1	1	0.834915		1	1	0.980249
ERR1369272	HC		-0.272729	-0.0493366		0.286846	0.0157869		-0.109268	0.0260666		-0.21424	-0.165059			SRR6299718	1	IBD	0.877362		1	1	0.559668		1	1	0.562489		1	1	0.907696		1	1	0.561356		1	1	0.668461
ERR1369274	IBD		-0.0880422	-0.0645571		0.152218	-0.0450898		-0.049439	-0.0315662		-0.237961	-0.0249709			SRR6299736	1	IBD	0.969718		1	1	0.955171		1	1	0.719656		1	1	0.955976		1	1	0.873422		1	1	0.95358
ERR1369278	HC		0.10233	-0.199669		-0.0623746	-0.207128		-0.0796505	0.32264		0.159151	-0.27976			SRR6299806	1	IBD	0.965731		1	1	0.806762		1	1	0.723272		1	1	0.962367		1	1	0.570729		1	1	0.910943
ERR1369279	IBD		0.224897	-0.187759		-0.203908	-0.233735		0.233088	0.0475271		0.399248	0.0399735			SRR6299829	1	IBD	0.945238		1	1	0.830904		1	1	0.723754		1	1	0.994135		1	1	0.617875		1	1	0.821771
ERR1369280	IBD		0.234852	-0.196044		-0.206665	-0.246006		0.244084	0.0501543		0.402705	0.0347318			SRR6299835	1	IBD	0.983435		1	1	0.927228		1	1	0.718528		1	1	0.889915		1	1	0.836819		1	1	0.919469
ERR1369298	IBD		-0.117011	-0.165191		0.107217	-0.25589		0.0258323	0.0532565		0.13275	-0.0349614			SRR6299857	1	IBD	0.506827		1	1	0.44077		1	1	0.395811		1	1	0.823247		1	1	0.533467		1	1	0.462257
ERR1369305	HC		-0.200047	0.00662462		0.228926	0.000363963		-0.0834192	0.00658612		-0.243845	-0.108732			SRR6299861	1	IBD	0.956537		1	1	0.960335		1	1	0.719166		1	1	0.973254		1	1	0.826617		1	1	0.979011
ERR1369309	HC		-0.204072	-0.105496		0.209323	-0.158261		-0.12938	0.175424		-0.00893559	-0.256258			SRR6299924	1	IBD	0.944934		1	1	0.958665		1	1	0.712876		1	1	0.928901		1	1	0.912002		1	1	0.985757
ERR1369310	HC		-0.193651	-0.118541		0.199964	-0.176071		-0.125928	0.209834		0.0236333	-0.269401			SRR6299930	1	IBD	0.972958		1	1	0.572214		1	1	0.722762		1	1	0.81806		1	1	0.531425		1	1	0.579229
ERR1369315	IBD		-0.266147	0.0331095		0.257731	0.0592704		-0.0752876	-0.0111611		-0.248019	-0.0855733			SRR6299990	1	IBD	0.970889		1	1	0.944504		1	1	0.729684		1	1	0.993875		1	1	0.86234		1	1	0.945727
ERR1369320	HC		-0.035972	-0.137193		0.109032	-0.100644		-0.125883	0.133451		-0.0300348	-0.217115			SRR6300008	1	IBD	0.92568		1	1	0.930328		1	1	0.71496		1	1	0.992299		1	1	0.788718		1	1	0.897685
ERR1369321	HC		-0.140953	-0.120769		0.16721	-0.0897771		-0.124438	0.147777		-0.0505236	-0.242638			SRR6300029	1	IBD	0.998484		1	1	0.856558		1	1	0.731049		1	1	0.984519		1	1	0.775239		1	1	0.94804
ERR1369323	HC		-0.282269	-0.0547992		0.301953	0.00146974		-0.143035	0.100172		-0.141268	-0.250654			SRR6300051	1	IBD	0.974022		1	1	0.792327		1	1	0.730714		1	1	0.928796		1	1	0.609114		1	1	0.8056
ERR1369328	HC		-0.194641	-0.109717		0.145175	-0.127866		-0.130488	0.242577		0.0406162	-0.300879			SRR6300065	1	IBD	0.992474		1	1	0.959846		1	1	0.730482		1	1	0.808465		1	1	0.739793		1	1	0.982136
ERR1369331	IBD		-0.158801	-0.0636899		0.152009	-0.0767958		-0.0625045	0.0161602		-0.108599	-0.120649			SRR6300134	1	IBD	0.893578		1	1	0.917618		1	1	0.693786		1	1	0.825243		1	1	0.603322		1	1	0.929371
ERR1369332	IBD		0.161159	-0.303681		-0.132787	-0.361101		0.16953	0.140048		0.305798	-0.119524			SRR5762486	1	IBD	0.946474		1	1	0.766279		1	1	0.725942		1	0	0.205575		1	1	0.64837		1	1	0.903463
ERR1369337	HC		-0.121098	-0.132463		0.108352	-0.106477		-0.0744885	0.170091		0.031533	-0.263066			SRR5762489	1	Control	0.173411		1	0	0.559265		1	0	0.284322		1	1	0.998036		1	0	0.521843		1	0	0.697258
ERR1369340	IBD		0.142998	-0.138689		-0.142794	-0.140355		0.0232206	0.020167		0.159033	-0.0337558			SRR5762495	1	Control	0.216725		1	0	0.431608		1	0	0.340361		1	0	0.245213		1	0	0.499826		1	0	0.738986
ERR1369346	IBD		0.113719	-0.153126		-0.110198	-0.147405		0.174859	0.0580463		0.300338	0.0120473			SRR5762503	1	Control	0.726763		1	0	0.335254		1	0	0.384009		1	0	0.133698		1	0	0.491021		1	0	0.70467
ERR1369347	IBD		0.118871	-0.164138		-0.147974	-0.204337		0.201079	0.0766624		0.330755	-0.00227906			SRR5762537	1	IBD	0.642652		1	1	0.502374		1	1	0.57307		1	0	0.21185		1	1	0.618973		1	1	0.57844
ERR1369348	IBD		0.220498	-0.253956		-0.19096	-0.322222		0.236042	0.0667086		0.374363	-0.00308892			SRR5762542	1	Control	0.257613		1	0	0.641415		1	0	0.27149		1	0	0.152219		1	0	0.552518		1	0	0.783253
ERR1369356	HC		-0.101206	-0.0855201		0.117025	-0.0721555		-0.0817504	0.00647777		-0.206199	-0.124105			SRR5762549	1	Control	0.413945		1	0	0.291961		1	0	0.297647		1	0	0.384224		1	0	0.437057		1	0	0.651279
ERR1369357	HC		0.0277332	-0.0549792		-0.0333506	-0.0801474		-0.102886	0.204753		0.0291732	-0.25842			ERR5009563	2	IBD	0.989868		2	1	0.855433		2	1	0.728761		2	1	0.920993		2	1	0.61053		2	1	0.90398
ERR1369360	HC		-0.203212	-0.0548062		0.274585	-0.00947678		-0.0883616	0.030933		-0.211376	-0.129223			ERR5009564	2	IBD	0.949957		2	1	0.798735		2	1	0.706948		2	1	0.979698		2	1	0.710388		2	1	0.87228
ERR1369361	HC		-0.145762	-0.0932091		0.225282	-0.020274		-0.102055	0.0464322		-0.167076	-0.235553			ERR5009575	2	IBD	0.962549		2	1	0.935313		2	1	0.723011		2	1	0.748285		2	1	0.639903		2	1	0.959955
ERR1369369	IBD		0.202094	-0.332028		-0.149539	-0.388788		0.0580333	0.0573039		0.329414	0.0375065			ERR5009584	2	IBD	1.90511e-19		2	1	0.956034		2	1	0.731059		2	1	0.984594		2	1	0.602356		2	1	0.990538
ERR1369371	IBD		-0.161542	-0.0501931		0.18674	-0.00381108		-0.080029	-0.0136658		-0.121293	-0.0480133			ERR5009590	2	IBD	0.996769		2	1	0.949972		2	1	0.731038		2	1	0.947589		2	1	0.594227		2	1	0.985374
ERR1369376	HC		-0.0810303	-0.113886		0.156705	-0.0388927		-0.109596	0.05793		-0.2028	-0.172277			ERR5009604	2	IBD	0.877835		2	1	0.74972		2	1	0.673914		2	1	0.952429		2	1	0.637905		2	1	0.861072
ERR1369377	IBD		-0.173315	-0.0995619		0.236526	-0.0996165		-0.0569099	0.0291499		-0.10365	-0.138124			ERR5009634	2	IBD	0.927607		2	1	0.941055		2	1	0.723696		2	1	0.874768		2	1	0.865777		2	1	0.969101
ERR1369378	HC		0.143072	-0.121474		-0.150733	-0.133527		-0.0331608	0.0299664		0.202353	-0.0505638			ERR5009645	2	IBD	0.999979		2	1	0.829126		2	1	0.731059		2	1	0.328109		2	1	0.709137		2	1	0.816038
ERR1369388	HC		-0.142541	-0.00636162		0.238032	0.0158031		-0.140366	0.0686555		-0.187403	-0.21004			ERR5009648	2	IBD	0.452088		2	1	0.397281		2	1	0.31273		2	1	0.806093		2	1	0.520651		2	1	0.513814
ERR1369389	HC		-0.0446232	-0.0920294		0.131139	-0.070593		-0.0999339	0.125187		-0.0323783	-0.194302			ERR5009674	2	IBD	0.942636		2	1	0.881717		2	1	0.723141		2	1	0.999725		2	1	0.608138		2	1	0.931292
ERR1369394	IBD		-0.259596	-0.00676723		0.298487	0.0482851		-0.0581532	-0.0413838		-0.300163	-0.0116688			ERR5009678	2	IBD	0.839944		2	1	0.802654		2	1	0.723915		2	1	0.99485		2	1	0.572035		2	1	0.917412
ERR1369395	IBD		-0.137877	-0.0826273		0.152002	-0.0161557		-0.0818762	0.02947		-0.120766	-0.182103			ERR5009693	2	IBD	0.970719		2	1	0.916046		2	1	0.727995		2	1	0.920099		2	1	0.706917		2	1	0.919387
ERR1369397	HC		-0.279977	-0.0549794		0.228751	-0.00731912		-0.161387	0.172841		-0.0483222	-0.288773			ERR5009696	2	IBD	0.938727		2	1	0.70494		2	1	0.712238		2	1	0.512158		2	1	0.5476		2	1	0.86912
ERR1369407	HC		0.0269652	-0.185786		0.0831292	-0.199344		-0.112947	0.14648		0.0191982	-0.237883			ERR5009706	2	IBD	0.991133		2	1	0.249141		2	1	0.727594		2	1	0.999917		2	1	0.53706		2	1	0.530635
ERR1369408	HC		0.0290059	-0.201743		0.0428001	-0.236929		-0.105645	0.185141		0.0685009	-0.245576			ERR5009712	2	IBD	0.992858		2	1	0.874042		2	1	0.731049		2	1	0.960458		2	1	0.602678		2	1	0.930481
ERR1369419	HC		-0.239571	-0.0558612		0.288178	-0.0188724		-0.139594	0.146081		-0.0968438	-0.267295			ERR5009725	2	IBD	0.767803		2	1	0.763496		2	1	0.721989		2	1	0.922641		2	1	0.677067		2	1	0.856852
ERR1369423	IBD		0.170125	-0.262751		-0.156236	-0.316317		0.0440877	0.0369741		0.285288	0.0512992			ERR5009735	2	IBD	0.927976		2	1	0.705445		2	1	0.725634		2	1	0.884112		2	1	0.678151		2	1	0.703557
ERR1369424	HC		-0.13805	-0.0907386		0.109934	-0.194949		-0.0472444	-0.000719387		-0.0229317	-0.0335356			ERR5009741	2	IBD	0.832198		2	1	0.869837		2	1	0.725353		2	1	0.558697		2	1	0.782406		2	1	0.939946
ERR1369426	IBD		0.13242	-0.370376		-0.0882212	-0.469846		0.128795	0.111993		0.313209	-0.0296618			SRR3206658	2	Control	0.220823		2	0	0.455788		2	0	0.275499		2	0	0.897454		2	0	0.604191		2	0	0.678824
ERR1369429	IBD		-0.00751086	-0.11957		0.0436433	-0.0837888		-0.0419774	0.0378486		0.0539152	-0.157202			SRR3206678	2	IBD	0.246465		2	1	0.414067		2	1	0.456126		2	0	0.537638		2	1	0.550564		2	1	0.653946
ERR1369430	IBD		0.00995784	-0.112559		0.0205785	-0.0714087		-0.0277591	-0.00573686		0.0107462	-0.11046			SRR3206682	2	Control	0.176405		2	0	0.301842		2	0	0.284543		2	1	0.964243		2	0	0.524442		2	0	0.531597
ERR1369435	IBD		0.0101554	-0.192373		-0.00154471	-0.245325		-0.0334555	0.0288389		-0.0538624	-0.160382			SRR8534056	2	IBD	0.369081		2	1	0.908531		2	1	0.378373		2	1	0.960136		2	1	0.700694		2	1	0.861972
ERR1369436	HC		-0.198088	-0.0877336		0.242418	-0.0598681		-0.151271	0.081202		-0.163762	-0.22118			SRR8534076	2	IBD	0.972478		2	1	0.933581		2	1	0.731053		2	0	0.00605705		2	1	0.708817		2	1	0.823684
ERR1369437	HC		-0.185178	-0.0995609		0.219936	-0.0906491		-0.144126	0.113667		-0.119846	-0.228556			SRR8534092	2	IBD	0.990517		2	1	0.813006		2	1	0.731014		2	1	0.893089		2	1	0.594303		2	1	0.809463
ERR1369441	HC		-0.186516	-0.0129617		0.249197	0.0188815		-0.101074	0.041704		-0.229914	-0.17205			SRR8534128	2	IBD	0.954269		2	1	0.845991		2	1	0.729817		2	1	0.880597		2	1	0.540422		2	1	0.813986
ERR1369442	HC		-0.204802	-0.0837929		0.169756	-0.0475813		-0.127381	0.19394		-0.0276744	-0.271701			SRR8534185	2	Control	0.380699		2	0	0.72284		2	0	0.724989		2	0	0.587246		2	0	0.546767		2	0	0.746623
ERR1369443	HC		-0.179679	-0.0968977		0.148898	-0.0647444		-0.121006	0.212298		0.00961295	-0.272081			SRR8534206	2	IBD	0.970233		2	1	0.781661		2	1	0.731054		2	1	0.841166		2	1	0.551353		2	1	0.746577
ERR1369444	HC		-0.117144	-0.0777866		0.210403	-0.0537469		-0.173701	0.180178		-0.0587625	-0.284463			SRR8534216	2	Control	0.1461		2	0	0.664439		2	0	0.619927		2	0	0.0217229		2	0	0.502876		2	0	0.649075
ERR1369445	HC		-0.119107	-0.0981392		0.155548	-0.0992172		-0.159988	0.248891		0.0215258	-0.301274			SRR8534217	2	Control	0.126955		2	0	0.53838		2	0	0.657005		2	0	0.030721		2	0	0.588193		2	0	0.651811
ERR1369449	HC		-0.297573	-0.034217		0.283455	0.00893887		-0.10873	0.0714659		-0.111767	-0.254837			SRR8534234	2	IBD	0.998554		2	1	0.90099		2	1	0.731059		2	1	0.965345		2	1	0.625704		2	1	0.890091
ERR1369450	IBD		-0.00468194	-0.101201		0.00996561	-0.120724		0.0753309	0.0334842		0.0959464	-0.122071			SRR8534240	2	Control	0.10129		2	0	0.605071		2	0	0.270226		2	1	0.986839		2	0	0.59248		2	0	0.577758
ERR1369452	HC		0.108408	-0.23408		-0.0827862	-0.312489		0.128908	0.118678		0.25824	-0.0880019			ERR1368887	2	IBD	0.952732		2	1	0.552887		2	1	0.714159		2	1	0.368828		2	1	0.634342		2	1	0.681765
ERR1369458	HC		-0.131347	-0.0774271		0.077283	-0.0256141		-0.120375	0.239836		0.0586852	-0.285579			ERR1368899	2	IBD	0.897792		2	1	0.624686		2	1	0.726245		2	1	0.901762		2	1	0.631884		2	1	0.726266
ERR1369459	IBD		0.198179	-0.337248		-0.162782	-0.410874		0.0971493	0.0663681		0.364934	0.0499162			ERR1368906	2	IBD	0.875296		2	1	0.441813		2	1	0.468506		2	1	0.782958		2	1	0.586915		2	1	0.53101
ERR1369461	HC		-0.180147	-0.13776		0.138095	-0.14583		-0.136702	0.266259		0.0525676	-0.308819			ERR1368915	2	IBD	0.97522		2	1	0.460901		2	1	0.689249		2	1	0.93659		2	1	0.544937		2	1	0.575866
ERR1369464	HC		-0.17085	-0.0815121		0.161638	-0.0688184		-0.133214	0.133088		-0.0600061	-0.247639			ERR1368921	2	IBD	0.889536		2	1	0.441513		2	1	0.64192		2	1	0.902928		2	1	0.544026		2	1	0.477318
ERR1369466	IBD		0.176925	-0.173724		-0.154048	-0.19308		0.182114	0.0658114		0.333626	0.000954398			ERR1368922	2	IBD	0.921057		2	1	0.387027		2	1	0.721137		2	1	0.981494		2	1	0.563515		2	1	0.52792
ERR1369467	IBD		0.19439	-0.182771		-0.163659	-0.194595		0.18682	0.0637367		0.342595	0.00633101			ERR1368927	2	IBD	0.789103		2	1	0.435919		2	1	0.707172		2	1	0.948347		2	1	0.561386		2	1	0.541411
ERR1369471	IBD		0.0612964	-0.142286		0.0189957	-0.110935		-0.0430108	0.0672582		0.0176867	-0.109268			ERR1368935	2	IBD	0.981546		2	1	0.806816		2	1	0.729791		2	1	0.991675		2	1	0.728617		2	1	0.849261
ERR1369480	IBD		0.172666	-0.206112		-0.157603	-0.216695		0.193262	0.134312		0.344704	-0.0741368			ERR1368941	2	IBD	0.993381		2	1	0.745944		2	1	0.730658		2	1	0.946905		2	1	0.594392		2	1	0.81955
ERR1369481	HC		0.0183971	-0.0113731		0.00771766	-0.0560578		-0.048522	0.0931923		0.0152509	-0.139953			ERR1368960	2	IBD	0.98781		2	1	0.758167		2	1	0.7309		2	1	0.965692		2	1	0.667387		2	1	0.809631
ERR1369483	HC		-0.0478067	-0.114226		0.0853345	-0.0942552		-0.118905	0.0576396		-0.127364	-0.163211			ERR1368964	2	IBD	0.978918		2	1	0.768666		2	1	0.730633		2	1	0.807289		2	1	0.696538		2	1	0.799075
ERR1369491	HC		-0.273448	-0.0150239		0.273406	0.0356335		-0.124506	0.0980157		-0.129121	-0.208993			ERR1368967	2	IBD	0.974297		2	1	0.61782		2	1	0.730375		2	1	0.978864		2	1	0.588864		2	1	0.636715
ERR1369493	HC		-0.0520449	-0.126663		0.0868248	-0.156834		-0.0824845	0.0241974		-0.123622	-0.101548			ERR1368969	2	IBD	0.956783		2	1	0.793998		2	1	0.728503		2	0	0.601749		2	1	0.683297		2	1	0.844094
ERR1369494	HC		-0.0684803	-0.249255		0.1167	-0.312087		-0.0655163	0.208007		0.141851	-0.234491			ERR1368976	2	IBD	0.995323		2	1	0.748399		2	1	0.731046		2	1	0.612475		2	1	0.684218		2	1	0.796901
ERR1369500	HC		-0.0596779	-0.0927844		0.10375	-0.0380642		-0.0610323	0.092505		-0.0357875	-0.176631			ERR1368991	2	IBD	0.988252		2	1	0.805958		2	1	0.730732		2	1	0.842677		2	1	0.784582		2	1	0.859781
ERR1369501	IBD		0.00476663	-0.12404		0.00582612	-0.115666		-0.0436624	0.0310694		-0.0919258	-0.142654			ERR1368992	2	IBD	0.919686		2	1	0.866326		2	1	0.71726		2	1	0.937259		2	1	0.667452		2	1	0.924295
ERR1369502	IBD		-0.243565	0.0181438		0.281752	0.0407582		-0.0527035	-0.0380245		-0.27649	0.00151487			ERR1368993	2	IBD	0.968511		2	1	0.847066		2	1	0.728934		2	1	0.978519		2	1	0.762389		2	1	0.921204
ERR1369503	IBD		0.1092	-0.147897		-0.118389	-0.156422		0.0260317	0.0257649		0.113299	-0.0798298			ERR1369000	2	IBD	0.930827		2	1	0.687116		2	1	0.704987		2	1	0.999996		2	1	0.640191		2	1	0.839256
ERR1369506	IBD		0.174524	-0.188688		-0.166519	-0.209984		0.220233	0.0966279		0.368115	-0.0329435			ERR1369001	2	IBD	0.998518		2	1	0.93126		2	1	0.731058		2	1	0.998858		2	1	0.758881		2	1	0.971469
ERR1369507	HC		-0.0129707	-0.0128873		0.0132274	-0.0621961		-0.0330852	0.0936913		0.0460335	-0.131244			ERR1369008	2	IBD	0.961902		2	1	0.896131		2	1	0.730808		2	1	0.82797		2	1	0.628802		2	1	0.922284
ERR1369508	HC		-0.21266	-0.0693236		0.203742	-0.0134991		-0.121104	0.186164		0.00737015	-0.290495			ERR1369009	2	IBD	0.919514		2	1	0.644117		2	1	0.683513		2	1	0.663513		2	1	0.575114		2	1	0.73297
ERR1369511	IBD		-0.0980766	-0.0695529		0.159605	-0.049054		-0.0409216	0.0248851		-0.076338	-0.122679			ERR1369030	2	IBD	0.979942		2	1	0.560066		2	1	0.731058		2	1	0.997138		2	1	0.647947		2	1	0.826246
ERR1369514	HC		-0.13058	-0.0489242		0.18884	-0.0257106		-0.149385	0.134445		-0.109779	-0.262927			ERR1369037	2	IBD	0.988128		2	1	0.748293		2	1	0.730897		2	1	0.94285		2	1	0.653267		2	1	0.789526
ERR1369515	HC		0.0239341	-0.235689		-0.00111909	-0.298041		0.0577429	0.124532		0.205705	-0.12297			ERR1369042	2	IBD	0.992879		2	1	0.786905		2	1	0.7027		2	1	0.998055		2	1	0.637069		2	1	0.834605
ERR1369516	HC		-0.0761598	-0.121558		0.0989699	-0.106473		-0.111598	0.224828		0.050361	-0.29818			ERR1369044	2	IBD	0.991866		2	1	0.942776		2	1	0.730721		2	1	0.991925		2	1	0.627671		2	1	0.973089
ERR1369517	HC		-0.120765	-0.133529		0.125731	-0.0852101		-0.126883	0.216203		0.00764553	-0.280368			ERR1369045	2	IBD	0.975375		2	1	0.888848		2	1	0.729042		2	1	0.775497		2	1	0.662699		2	1	0.897411
ERR1369520	HC		-0.143842	-0.0838948		0.205835	-0.056293		-0.160608	0.139798		-0.0386682	-0.309594			ERR1369053	2	IBD	0.968329		2	1	0.785912		2	1	0.728396		2	1	0.997522		2	1	0.752431		2	1	0.846748
ERR1369521	HC		0.00575894	-0.166757		-0.00521247	-0.136028		-0.126151	0.268342		0.068594	-0.302288			ERR1369056	2	IBD	0.935608		2	1	0.782715		2	1	0.719601		2	1	0.910646		2	1	0.620402		2	1	0.814415
ERR1369524	HC		-0.0974283	-0.133756		0.142353	-0.134858		-0.0450432	0.0931782		-0.00797938	-0.168161			ERR1369073	2	IBD	0.96108		2	1	0.936446		2	1	0.730003		2	1	0.991605		2	1	0.571732		2	1	0.964794
ERR1369526	IBD		0.166252	-0.302317		-0.14372	-0.449495		0.221242	0.0368139		0.3823	0.0276668			ERR1369075	2	IBD	0.956169		2	1	0.663003		2	1	0.726605		2	1	0.993568		2	1	0.593093		2	1	0.614123
ERR1369527	IBD		0.166113	-0.319136		-0.121505	-0.402629		0.116014	0.144626		0.276336	-0.15903			ERR1369084	2	IBD	0.968747		2	1	0.767596		2	1	0.729312		2	1	0.983157		2	1	0.621731		2	1	0.788051
ERR1369528	HC		-0.150523	-0.0718468		0.237701	-0.0351098		-0.134996	0.101858		-0.14731	-0.228242			ERR1369089	2	IBD	0.926567		2	1	0.948603		2	1	0.707073		2	1	0.985327		2	1	0.672534		2	1	0.982813
ERR1369530	HC		-0.232715	-0.0332388		0.196882	-0.00381471		-0.146226	0.171433		-0.0578316	-0.292106			ERR1369093	2	IBD	0.901044		2	1	0.635794		2	1	0.665581		2	1	0.763197		2	1	0.612079		2	1	0.560927
ERR1369534	IBD		-0.311684	0.0135557		0.264746	0.0430001		-0.0932447	0.0151275		-0.219187	-0.122749			ERR1369100	2	IBD	0.938159		2	1	0.566241		2	1	0.710441		2	1	0.91511		2	1	0.612631		2	1	0.517253
ERR1369539	HC		0.0334957	-0.310175		-0.0268686	-0.391822		-0.0455285	0.17292		0.162507	-0.22192			ERR1369121	2	IBD	0.9989		2	1	0.954384		2	1	0.730959		2	1	0.792943		2	1	0.693294		2	1	0.985131
ERR1369540	IBD		0.237988	-0.181207		-0.226651	-0.200392		0.255148	0.0580791		0.419188	0.0213621			ERR1369142	2	IBD	0.895628		2	1	0.535455		2	1	0.725809		2	1	0.974862		2	1	0.569334		2	1	0.682848
ERR1369543	IBD		0.172242	-0.364238		-0.141899	-0.449391		0.127442	0.142314		0.257835	-0.146364			ERR1369144	2	IBD	0.989392		2	1	0.763999		2	1	0.731028		2	1	0.969556		2	1	0.630577		2	1	0.808145
ERR1369548	HC		-0.0906729	-0.103242		0.15116	-0.115438		-0.125009	0.121919		0.00248312	-0.206047			ERR1369148	2	IBD	0.863368		2	1	0.734099		2	1	0.601988		2	1	0.810478		2	1	0.567291		2	1	0.628403
ERR1369550	HC		-0.0680123	-0.116817		0.121671	-0.0650338		-0.121685	0.0869211		-0.0831299	-0.201121			ERR1369149	2	IBD	0.709575		2	1	0.473316		2	1	0.620082		2	1	0.926031		2	1	0.531331		2	1	0.612063
ERR1369551	HC		-0.154086	-0.110687		0.199533	-0.072516		-0.131937	0.0785968		-0.161581	-0.244024			ERR1369152	2	IBD	0.82969		2	1	0.504369		2	1	0.534083		2	1	0.80768		2	1	0.602874		2	1	0.651128
ERR1369554	HC		-0.0613831	-0.173961		0.115332	-0.224587		-0.115055	0.17302		0.0127119	-0.227797			ERR1369156	2	IBD	0.951284		2	1	0.949409		2	1	0.728556		2	1	0.978652		2	1	0.653709		2	1	0.968463
ERR1369556	HC		-0.206095	-0.112679		0.238798	-0.106431		-0.160351	0.134452		-0.101708	-0.253921			ERR1369157	2	IBD	0.982546		2	1	0.896193		2	1	0.730609		2	1	0.992014		2	1	0.672555		2	1	0.889428
ERR1369558	IBD		-0.25014	-0.030511		0.231518	0.0154116		-0.037078	-0.00484713		-0.107774	-0.218568			ERR1369161	2	IBD	0.988462		2	1	0.799297		2	1	0.728464		2	1	0.931994		2	1	0.728067		2	1	0.841131
ERR1369559	HC		-0.274415	-0.051578		0.25461	-0.0148149		-0.153651	0.136004		-0.0763338	-0.271565			ERR1369163	2	IBD	0.908897		2	1	0.573323		2	1	0.725424		2	1	0.9794		2	1	0.658708		2	1	0.787263
ERR1369561	IBD		0.0063117	-0.27201		0.00130513	-0.344297		0.0385267	0.0850723		0.178442	-0.184343			ERR1369174	2	IBD	0.47397		2	1	0.510905		2	1	0.523457		2	1	0.22751		2	1	0.577539		2	1	0.768909
ERR1369562	IBD		0.213659	-0.173832		-0.213446	-0.228081		0.259152	0.0535561		0.418401	0.0205958			ERR1369196	2	IBD	0.953779		2	1	0.839591		2	1	0.731058		2	1	0.963264		2	1	0.604352		2	1	0.865078
ERR1369565	HC		-0.185848	-0.123813		0.169733	-0.157107		-0.144303	0.237604		0.0174888	-0.306989			ERR1369205	2	IBD	0.960519		2	1	0.945129		2	1	0.730732		2	1	0.285231		2	1	0.633523		2	1	0.961542
ERR1369566	IBD		0.0634502	-0.205399		-0.057408	-0.279769		0.0840447	0.0639096		0.290033	-0.0350699			ERR1369210	2	IBD	0.972453		2	1	0.790781		2	1	0.596438		2	1	0.925415		2	1	0.805624		2	1	0.90084
ERR1369567	HC		-0.103069	-0.110141		0.15794	-0.1475		-0.144704	0.223458		0.0165889	-0.264602			ERR1369240	2	IBD	0.952469		2	1	0.862119		2	1	0.730683		2	1	0.975594		2	1	0.64862		2	1	0.900713
ERR1369569	IBD		0.246912	-0.407978		-0.214769	-0.497382		0.229324	0.0765232		0.398041	0.0239446			ERR1369248	2	IBD	0.801005		2	1	0.488014		2	1	0.390025		2	1	0.963779		2	1	0.556389		2	1	0.591906
ERR1369578	HC		-0.00318583	-0.142002		0.0112938	-0.146035		0.0871042	0.118833		0.221757	-0.124209			ERR1369271	2	Control	0.226418		2	0	0.309943		2	0	0.299756		2	0	0.211472		2	0	0.501873		2	0	0.541292
ERR1369579	HC		-0.0256892	-0.0670398		0.11408	-0.0150187		-0.0787943	0.0200685		-0.125394	-0.197781			ERR1369309	2	Control	0.148046		2	0	0.21135		2	0	0.271209		2	0	0.0575595		2	0	0.481792		2	0	0.469349
ERR1369583	HC		-0.233755	-0.100146		0.246888	-0.0464455		-0.133411	0.136945		-0.0844142	-0.278449			ERR1369310	2	Control	0.107928		2	0	0.210457		2	0	0.270878		2	1	0.626862		2	0	0.475409		2	0	0.501967
ERR1369588	HC		-0.19662	-0.130343		0.160211	-0.139852		-0.104718	0.157705		-0.0106137	-0.273545			ERR1369315	2	IBD	0.519158		2	1	0.232916		2	1	0.45418		2	0	0.948017		2	1	0.585274		2	1	0.504954
ERR1369594	HC		0.0183716	-0.223602		0.0084388	-0.264741		-0.0195564	0.272058		0.172105	-0.258471			ERR1369320	2	Control	0.228928		2	0	0.533683		2	0	0.44109		2	0	0.411745		2	0	0.491732		2	0	0.825106
ERR1369598	IBD		0.124301	-0.211505		-0.187595	-0.375718		0.0960718	-0.0205067		0.234245	0.0702087			ERR1369340	2	IBD	0.562783		2	1	0.786229		2	1	0.658324		2	1	0.722892		2	1	0.667577		2	1	0.920601
ERR1369600	IBD		0.211278	-0.166031		-0.204017	-0.171111		-0.0542603	-0.0383509		0.211796	0.116995			ERR1369356	2	Control	0.330007		2	0	0.254216		2	0	0.572654		2	0	0.289729		2	0	0.49837		2	0	0.767118
ERR1369601	IBD		0.199447	-0.231794		-0.204539	-0.292982		0.264532	0.0472585		0.416103	0.0186672			ERR1369357	2	Control	0.282736		2	0	0.454446		2	0	0.269766		2	0	0.409493		2	0	0.456165		2	0	0.824211
ERR1369605	HC		-0.0865351	-0.12075		0.0573707	-0.169283		-0.126324	0.1779		-0.030828	-0.26662			ERR1369361	2	Control	0.184711		2	0	0.301592		2	0	0.282399		2	1	0.92434		2	0	0.501578		2	0	0.706984
ERR1369607	HC		-0.126237	-0.203164		0.104692	-0.303756		-0.0697023	0.169015		0.0996062	-0.230571			ERR1369394	2	IBD	0.782974		2	1	0.287733		2	1	0.474636		2	1	0.411045		2	1	0.579028		2	1	0.519741
ERR1369609	IBD		0.152069	-0.192557		-0.161274	-0.374632		0.0639577	0.00693748		0.198675	0.0513859			ERR1369423	2	IBD	0.88651		2	1	0.553154		2	1	0.640451		2	0	0.195907		2	1	0.61237		2	1	0.844421
ERR1369610	HC		-0.0357501	-0.217863		0.115036	-0.219747		-0.148728	0.139032		-0.0145227	-0.222907			ERR1369437	2	Control	0.150057		2	0	0.247876		2	0	0.305334		2	0	0.478718		2	0	0.455392		2	0	0.65992
ERR1369611	IBD		0.123681	-0.139932		-0.124807	-0.19603		0.174327	-0.0178542		0.300581	0.0490589			ERR1369444	2	Control	0.159188		2	0	0.500523		2	0	0.272824		2	0	0.0338474		2	0	0.439681		2	0	0.801371
ERR1369613	HC		-0.215127	-0.138522		0.183243	-0.164862		-0.148483	0.210431		-0.00346347	-0.296774			ERR1369450	2	IBD	0.824705		2	1	0.256906		2	1	0.660523		2	0	0.840974		2	1	0.61351		2	1	0.61462
ERR1369615	HC		-0.271732	-0.0745035		0.210145	-0.114564		-0.107954	0.124209		-0.0458156	-0.238154			ERR1369471	2	IBD	0.387952		2	1	0.497379		2	1	0.493572		2	1	0.856071		2	1	0.558913		2	1	0.856167
ERR1369617	IBD		0.18132	-0.378821		-0.140652	-0.481237		0.254527	0.0414575		0.39872	0.0145637			ERR1369481	2	Control	0.64755		2	0	0.511156		2	0	0.398937		2	0	0.0342517		2	0	0.510219		2	0	0.78296
ERR1369618	HC		-0.0805067	-0.107198		0.0878213	-0.0863896		-0.101666	0.0640353		-0.158203	-0.205073			ERR1369493	2	Control	0.77858		2	0	0.454616		2	0	0.648524		2	0	0.250135		2	0	0.496797		2	0	0.786352
ERR1369632	HC		-0.141247	-0.0508406		0.257437	0.0158632		-0.116281	0.00963117		-0.239688	-0.126058			ERR1369502	2	IBD	0.197353		2	1	0.24864		2	1	0.281406		2	1	0.758566		2	1	0.567474		2	1	0.606216
ERR1369637	HC		-0.096447	-0.075598		0.182557	-0.0049174		-0.104936	0.0263114		-0.217648	-0.166367			ERR1369503	2	IBD	0.911543		2	1	0.506226		2	1	0.721861		2	1	0.90344		2	1	0.66108		2	1	0.826878
ERR1369638	HC		-0.23951	-0.101688		0.243394	-0.130295		-0.1287	0.125413		-0.0660136	-0.226635			ERR1369517	2	Control	0.109244		2	0	0.295958		2	0	0.271972		2	0	0.0472107		2	0	0.478825		2	0	0.609539
ERR1369641	HC		-0.0403978	-0.177606		0.0273921	-0.142744		-0.0986647	0.208524		0.0289068	-0.264455			ERR1369520	2	Control	0.163015		2	0	0.353682		2	0	0.270818		2	0	0.00911414		2	0	0.486308		2	0	0.682274
ERR1369644	HC		-0.129239	-0.10218		0.10071	-0.0351651		-0.100197	0.0603634		-0.13543	-0.216056			ERR1369534	2	IBD	0.462387		2	1	0.205439		2	1	0.391578		2	0	0.369		2	1	0.566562		2	1	0.43936
ERR1369645	HC		-0.13729	-0.0386397		0.129922	-0.101585		-0.113747	0.0693556		-0.140865	-0.172516			ERR1369548	2	Control	0.216937		2	0	0.507743		2	0	0.29126		2	0	0.189681		2	0	0.498813		2	0	0.740105
ERR1369648	IBD		-0.235226	-0.0195376		0.210317	0.0309384		-0.106216	0.0145643		-0.189102	-0.125404			ERR1369551	2	Control	0.274027		2	0	0.302723		2	0	0.301852		2	0	0.0342803		2	0	0.476075		2	0	0.670871
ERR1369649	IBD		0.129104	-0.101454		-0.14526	-0.135519		0.253277	0.0552181		0.405307	0.0183406			ERR1369569	2	IBD	0.814978		2	1	0.84324		2	1	0.63122		2	0	0.749295		2	1	0.678736		2	1	0.951887
ERR1369650	HC		-0.179869	-0.0883458		0.197488	-0.0121692		-0.129821	0.147848		-0.0819997	-0.275625			ERR1369588	2	Control	0.135775		2	0	0.183482		2	0	0.270477		2	0	0.382948		2	0	0.488694		2	0	0.575917
ERR1369651	HC		0.0261963	-0.127537		0.0215482	-0.0913361		-0.0595249	0.111595		-0.00974827	-0.128743			ERR1369594	2	Control	0.201575		2	0	0.475781		2	0	0.339382		2	1	0.995826		2	0	0.46179		2	0	0.841509
ERR1369653	IBD		0.248306	-0.392519		-0.201299	-0.452404		0.275117	0.044542		0.414846	0.0191062			ERR1369598	2	IBD	0.982891		2	1	0.889075		2	1	0.730775		2	1	0.993839		2	1	0.603285		2	1	0.903174
ERR1369654	HC		-0.125852	-0.0639363		0.202553	-0.0178818		-0.0871345	0.066585		-0.10129	-0.225317			ERR1369648	2	IBD	0.781915		2	1	0.402155		2	1	0.42338		2	1	0.978176		2	1	0.555084		2	1	0.515334
ERR1369657	IBD		0.164982	-0.352522		-0.154804	-0.482536		0.226223	0.0640621		0.387474	0.0106962			ERR1369649	2	IBD	0.998736		2	1	0.87144		2	1	0.731059		2	0	0.308825		2	1	0.771878		2	1	0.95743
ERR1369658	HC		-0.131775	-0.0673715		0.196171	-0.0821782		-0.116891	0.132985		-0.0506348	-0.227184			ERR1369665	2	Control	0.224124		2	0	0.552064		2	0	0.299918		2	0	0.0326757		2	0	0.509301		2	0	0.863711
ERR1369660	HC		-0.0697435	-0.110634		0.089443	-0.103635		-0.115281	0.0455839		-0.136144	-0.142373			ERR1369666	2	Control	0.203983		2	0	0.145762		2	0	0.350807		2	0	0.0807702		2	0	0.49111		2	0	0.468861
ERR1369661	IBD		0.193685	-0.28405		-0.145958	-0.36219		0.034696	-0.0115717		0.147106	-0.0989724			ERR1369675	2	Control	0.23094		2	0	0.538653		2	0	0.384985		2	0	0.691621		2	0	0.458329		2	0	0.817556
ERR1369664	HC		0.0419606	-0.106924		-0.0810972	-0.046105		-0.0848159	0.0635656		-0.100958	-0.162167			ERR1369680	2	Control	0.152616		2	0	0.624447		2	0	0.294253		2	1	0.832017		2	0	0.544365		2	0	0.7006
ERR1369665	HC		0.0443521	-0.211144		-0.0213104	-0.313346		-0.0619983	0.108695		0.0965185	-0.149593			ERR1369682	2	IBD	0.803345		2	1	0.798556		2	1	0.636787		2	0	0.190809		2	1	0.616708		2	1	0.860603
ERR1369666	HC		-0.239467	-0.0244334		0.239154	-0.00261712		-0.120594	0.0826419		-0.141682	-0.225748			ERR1369702	2	IBD	0.773594		2	1	0.699795		2	1	0.630522		2	1	0.00721722		2	1	0.719123		2	1	0.934618
ERR1369667	HC		-0.29256	-0.0534478		0.273919	-0.00915179		-0.12803	0.0950076		-0.123556	-0.245744			ERR1369716	2	IBD	0.782944		2	1	0.259698		2	1	0.584167		2	1	0.918399		2	1	0.570271		2	1	0.52414
ERR1369668	HC		-0.351387	0.0103391		0.337659	0.0288876		-0.11842	0.0413115		-0.214077	-0.171975			ERR1369735	2	Control	0.733016		2	0	0.429026		2	0	0.686052		2	1	0.526065		2	0	0.620311		2	0	0.585082
ERR1369669	HC		-0.131671	-0.0886647		0.219621	-0.0451921		-0.128973	0.0555471		-0.177596	-0.181323			ERR1369764	2	IBD	0.870711		2	1	0.911744		2	1	0.719182		2	0	0.463869		2	1	0.669315		2	1	0.935213
ERR1369671	HC		-0.0375724	-0.213016		0.0222311	-0.300007		-0.0651396	0.238186		0.132463	-0.226965			ERR1369777	2	Control	0.226542		2	0	0.36876		2	0	0.286203		2	1	0.993695		2	0	0.506699		2	0	0.780101
ERR1369675	HC		-0.0324953	-0.261106		0.0957555	-0.329388		-0.0760052	0.216072		0.138636	-0.235802			ERR1369797	2	IBD	0.616615		2	1	0.303292		2	1	0.355094		2	1	0.625197		2	1	0.535825		2	1	0.578899
ERR1369679	HC		-0.0623281	-0.0361848		0.113317	-0.0125864		-0.1045	0.0324436		-0.103473	-0.179429			ERR1369824	2	Control	0.71954		2	0	0.159242		2	0	0.650697		2	1	0.0690291		2	0	0.583752		2	0	0.506719
ERR1369680	HC		-0.0443559	-0.0320234		0.127707	0.00207314		-0.111115	0.0461878		-0.110096	-0.197134			ERR1369854	2	Control	0.190185		2	0	0.420093		2	0	0.276813		2	0	0.180307		2	0	0.485295		2	0	0.689259
ERR1369682	IBD		0.178828	-0.240047		-0.137287	-0.285948		0.01683	0.0727043		0.127817	-0.202371			ERR1369860	2	IBD	0.998135		2	1	0.820449		2	1	0.731059		2	0	0.255955		2	1	0.795654		2	1	0.954708
ERR1369687	HC		-0.244714	0.0189966		0.295345	0.0398845		-0.0791973	-0.0221128		-0.286773	-0.0458948			ERR1369870	2	Control	0.157666		2	0	0.211208		2	0	0.271306		2	0	0.13893		2	0	0.484822		2	0	0.555659
ERR1369689	HC		0.013025	-0.274457		0.0116134	-0.361233		-0.0581018	0.174376		0.116583	-0.225835			ERR1369885	2	Control	0.128013		2	0	0.119742		2	0	0.272368		2	0	0.0157111		2	0	0.49898		2	0	0.45886
ERR1369690	IBD		0.0288125	-0.26247		-0.00933724	-0.364063		0.114274	0.0412168		0.264317	0.00641354			ERR1369889	2	IBD	0.453267		2	1	0.291639		2	1	0.429976		2	0	0.17881		2	1	0.524354		2	1	0.63931
ERR1369691	IBD		-0.23675	-0.0143321		0.243101	0.0437697		-0.0788042	-0.0322819		-0.143426	-0.190803			ERR1369911	2	Control	0.0521446		2	0	0.340231		2	0	0.289844		2	1	0.850748		2	0	0.440777		2	0	0.600916
ERR1369692	IBD		0.132806	-0.282165		-0.132328	-0.347375		0.106754	0.11411		0.266131	-0.0742779			ERR1369923	2	Control	0.288686		2	0	0.302437		2	0	0.278865		2	1	0.965574		2	0	0.502164		2	0	0.602534
ERR1369693	HC		-0.0691039	-0.124692		0.105543	-0.153997		-0.156276	0.239141		0.0300733	-0.271569			ERR1369924	2	IBD	0.965088		2	1	0.886417		2	1	0.726839		2	0	0.118169		2	1	0.696689		2	1	0.94253
ERR1369695	IBD		0.117622	-0.126186		-0.0991568	-0.0999367		0.00251435	-0.111016		-0.14002	0.268915			ERR1369933	2	Control	0.265689		2	0	0.232971		2	0	0.295181		2	0	0.0815728		2	0	0.513689		2	0	0.484322
ERR1369697	IBD		-0.0485613	-0.0863691		0.0567708	-0.133342		-0.0754707	0.0192238		-0.119631	-0.218381			ERR1369935	2	Control	0.176817		2	0	0.135454		2	0	0.281135		2	0	0.00970505		2	0	0.511081		2	0	0.529582
ERR1369699	IBD		0.249315	-0.246575		-0.235705	-0.316305		0.237795	0.0639688		0.419726	0.0348923			ERR1369936	2	Control	0.149466		2	0	0.475399		2	0	0.269271		2	0	0.0769861		2	0	0.475386		2	0	0.626144
ERR1369701	IBD		0.190591	-0.385503		-0.160639	-0.486878		0.272505	0.0341128		0.415687	0.0195646			ERR1369937	2	Control	0.0767565		2	0	0.415713		2	0	0.341722		2	0	0.0411144		2	0	0.501283		2	0	0.57758
ERR1369702	IBD		0.17443	-0.19534		-0.156756	-0.205329		0.189659	0.0998677		0.312804	-0.0768188			ERR1369945	2	Control	0.384494		2	0	0.304255		2	0	0.475891		2	0	0.274738		2	0	0.514863		2	0	0.760565
ERR1369705	IBD		-0.302625	-0.026195		0.256148	0.0253877		-0.0937086	0.00630467		-0.190323	-0.161831			ERR1369962	2	Control	0.13224		2	0	0.143995		2	0	0.272318		2	1	0.906198		2	0	0.508244		2	0	0.473594
ERR1369706	IBD		-0.305702	-0.00729273		0.298783	0.0407101		-0.0626528	-0.0248704		-0.176441	-0.0213011			ERR1369964	2	IBD	0.836157		2	1	0.759825		2	1	0.715493		2	1	0.665352		2	1	0.786725		2	1	0.923343
ERR1369715	IBD		-0.2329	-0.033784		0.23324	-0.021718		-0.0879404	0.0216281		-0.191572	-0.13418			ERR1369967	2	Control	0.12818		2	0	0.138008		2	0	0.273786		2	0	0.0157361		2	0	0.483971		2	0	0.610943
ERR1369716	IBD		-0.170881	-0.109365		0.147425	-0.0522417		-0.0603243	0.0261035		-0.110842	-0.146642			ERR1369991	2	Control	0.264729		2	0	0.448739		2	0	0.283883		2	0	0.12472		2	0	0.475155		2	0	0.798419
ERR1369726	IBD		0.129608	-0.0860762		-0.120333	-0.103281		0.0893728	-0.0877528		0.189495	0.108106			ERR1369992	2	Control	0.165482		2	0	0.314475		2	0	0.274594		2	0	0.0799857		2	0	0.497327		2	0	0.569518
ERR1369727	IBD		0.222569	-0.181493		-0.221521	-0.250548		0.0432851	0.0368545		0.293519	0.0815111			ERR1369999	2	Control	0.746217		2	0	0.699157		2	0	0.713669		2	0	0.304728		2	0	0.528441		2	0	0.811853
ERR1369735	HC		-0.0777271	-0.0423218		0.09177	-0.00326942		-0.10622	0.0709603		-0.109393	-0.213216			ERR1370026	2	IBD	0.78578		2	1	0.771605		2	1	0.51632		2	0	0.250451		2	1	0.570165		2	1	0.904199
ERR1369737	IBD		-0.211153	0.010178		0.294474	0.0449457		-0.0829146	-0.00390039		-0.245668	-0.0707255			ERR1370035	2	Control	0.728285		2	0	0.230293		2	0	0.366396		2	0	0.579445		2	0	0.482867		2	0	0.68682
ERR1369740	IBD		-0.0285846	-0.219107		0.0225949	-0.321663		0.00234771	0.0338986		0.0897753	-0.125153			ERR1370045	2	IBD	0.288317		2	1	0.330818		2	1	0.280079		2	0	0.374626		2	1	0.5061		2	1	0.58204
ERR1369743	HC		-0.0662973	-0.116293		0.159939	-0.0247828		-0.0887638	0.0181688		-0.24371	-0.119477			ERR1370048	2	Control	0.125552		2	0	0.260836		2	0	0.277848		2	1	0.721508		2	0	0.487641		2	0	0.585669
ERR1369757	IBD		0.0286783	-0.0771496		0.0248353	-0.0310999		0.0285423	-0.0825134		0.0570722	0.109875			ERR1370061	2	Control	0.143674		2	0	0.247741		2	0	0.273503		2	1	0.995327		2	0	0.495069		2	0	0.649977
ERR1369764	IBD		0.220661	-0.288772		-0.206535	-0.37659		0.142977	0.0601529		0.356944	0.0550683			ERR1370067	2	IBD	0.444532		2	1	0.445762		2	1	0.697898		2	0	0.766156		2	1	0.515394		2	1	0.685472
ERR1369766	HC		-0.198211	-0.0339928		0.22399	-0.000861249		-0.0951354	0.0373425		-0.111858	-0.234088			ERR1370080	2	IBD	0.718183		2	1	0.600657		2	1	0.617387		2	1	0.797599		2	1	0.488948		2	1	0.859863
ERR1369769	HC		-0.152327	-0.124551		0.151533	-0.0652528		-0.153536	0.224002		-0.00784736	-0.299508			ERR1370090	2	IBD	0.776798		2	1	0.487017		2	1	0.637369		2	0	0.0139723		2	1	0.656441		2	1	0.884819
ERR1369771	IBD		-0.242593	-0.0278391		0.262995	0.0329547		-0.0992855	-0.00372733		-0.171983	-0.18538			ERR1370092	2	Control	0.0964664		2	0	0.103612		2	0	0.270519		2	0	0.234734		2	0	0.492949		2	0	0.458559
ERR1369774	IBD		-0.0491862	-0.108248		0.0303285	-0.174279		0.0351798	0.0930328		0.119689	-0.20816			ERR1370094	2	Control	0.252933		2	0	0.319394		2	0	0.310685		2	0	0.425383		2	0	0.552897		2	0	0.654503
ERR1369777	HC		-0.0434114	-0.167491		0.0025567	-0.176029		-0.000940555	0.271378		0.206066	-0.266459			ERR1370102	2	Control	0.163784		2	0	0.244865		2	0	0.315772		2	1	0.410927		2	0	0.465585		2	0	0.687489
ERR1369780	IBD		0.204238	-0.144068		-0.195307	-0.155837		0.265301	0.0372405		0.404258	0.0279522			ERR1370113	2	IBD	0.529249		2	1	0.212827		2	1	0.412154		2	1	0.730955		2	1	0.50883		2	1	0.464876
ERR1369789	IBD		0.139345	-0.145203		-0.115206	-0.128165		-0.00139286	0.0431968		0.0883494	-0.180026			ERR1370114	2	IBD	0.848894		2	1	0.720403		2	1	0.691689		2	1	0.74231		2	1	0.681865		2	1	0.877883
ERR1369797	IBD		-0.189729	-0.0626179		0.214888	-0.00126244		-0.078727	0.0260741		-0.146948	-0.168952			ERR1370123	2	Control	0.162997		2	0	0.20639		2	0	0.26985		2	0	0.227144		2	0	0.514501		2	0	0.508369
ERR1369806	IBD		0.0761954	-0.190585		-0.0746135	-0.185116		0.156794	0.101792		0.274194	-0.074451			ERR1370152	2	IBD	0.891737		2	1	0.522126		2	1	0.550638		2	1	0.859776		2	1	0.604847		2	1	0.692553
ERR1369807	IBD		-0.198972	-0.033333		0.233331	-0.0453321		-0.0432626	-0.0675213		-0.224076	0.0154325			ERR1370173	2	Control	0.059024		2	0	0.550737		2	0	0.269011		2	1	0.810188		2	0	0.398314		2	0	0.865729
ERR1369813	IBD		0.0342231	-0.226766		-0.0246355	-0.303331		0.0055955	2.33756e-05		0.0922019	-0.136374			ERR1370179	2	IBD	0.867746		2	1	0.893446		2	1	0.627563		2	1	0.803704		2	1	0.578797		2	1	0.963437
ERR1369815	IBD		-0.203238	-0.0306529		0.272325	0.0142506		-0.0899418	0.0029192		-0.268576	-0.122346			ERR1370180	2	IBD	0.84378		2	1	0.807269		2	1	0.412498		2	1	0.977883		2	1	0.584357		2	1	0.960998
ERR1369817	HC		-0.216529	-0.0747686		0.231853	-0.0318045		-0.129782	0.141235		-0.0830926	-0.294641			ERR1370192	2	IBD	0.664554		2	1	0.459801		2	1	0.722775		2	0	0.077918		2	1	0.724678		2	1	0.68081
ERR1369818	IBD		0.000379188	-0.201131		-0.00113808	-0.262835		-0.034025	0.0122942		0.0163091	-0.146671			ERR1370196	2	IBD	0.662921		2	1	0.404797		2	1	0.724006		2	1	0.853849		2	1	0.615901		2	1	0.638451
ERR1369819	HC		-0.241474	-0.0394259		0.237819	-0.0219502		-0.132	0.144728		-0.0797157	-0.283857			ERR1370201	2	IBD	0.749026		2	1	0.565724		2	1	0.580778		2	0	0.474143		2	1	0.604124		2	1	0.815637
ERR1369824	HC		-0.311316	-0.00787518		0.244761	0.0129427		-0.0938169	0.00865859		-0.182134	-0.191451			ERR1370218	2	Control	0.122404		2	0	0.49741		2	0	0.296357		2	0	0.467679		2	0	0.414062		2	0	0.832025
ERR1369826	IBD		-0.276574	-0.0170373		0.317429	0.053687		-0.0638516	-0.0290811		-0.286388	-0.0467993			ERR1370226	2	Control	0.0872191		2	0	0.330776		2	0	0.271418		2	0	0.483097		2	0	0.523504		2	0	0.654292
ERR1369830	IBD		-0.187982	-0.0415191		0.241465	-0.0162019		-0.0817259	-0.00331368		-0.224982	-0.0714548			ERR1370258	2	IBD	0.67614		2	1	0.389187		2	1	0.331158		2	1	0.999512		2	1	0.614416		2	1	0.610738
ERR1369832	IBD		-0.205349	-0.0201979		0.253785	-0.0246314		-0.0914964	0.00527218		-0.245819	-0.102905			ERR1370268	2	IBD	0.980472		2	1	0.885688		2	1	0.731034		2	1	0.944683		2	1	0.648183		2	1	0.923214
ERR1369840	HC		-0.161103	-0.0349975		0.236598	-0.00892207		-0.102417	0.0300129		-0.2492	-0.175413			ERR1370270	2	IBD	0.351659		2	1	0.254588		2	1	0.369223		2	1	0.856842		2	1	0.566909		2	1	0.588867
ERR1369841	HC		-0.180413	-0.0744509		0.195203	-0.00866539		-0.133735	0.168714		-0.0595594	-0.275634			ERR1370273	2	IBD	0.985235		2	1	0.646316		2	1	0.728125		2	1	0.134628		2	1	0.66738		2	1	0.783373
ERR1369842	HC		0.0410917	-0.134106		0.0198084	-0.138356		-0.0800568	0.101472		-0.0373024	-0.206023			ERR1370275	2	IBD	0.38039		2	1	0.222976		2	1	0.335164		2	1	0.656148		2	1	0.503074		2	1	0.517815
ERR1369845	HC		-0.0939218	-0.109268		0.133206	-0.0930392		-0.116761	0.180282		0.0214544	-0.267113			ERR1370285	2	IBD	0.193632		2	1	0.551023		2	1	0.601329		2	0	0.305035		2	1	0.533051		2	1	0.671834
ERR1369853	HC		-0.141905	-0.0693276		0.117576	-0.0216108		-0.108602	0.082755		-0.119829	-0.237522			ERR1370292	2	Control	0.184079		2	0	0.656991		2	0	0.312164		2	1	0.933071		2	0	0.438863		2	0	0.941931
ERR1369854	HC		-0.142161	-0.0205796		0.134239	-0.0704203		-0.126264	0.0919743		-0.142499	-0.203688			ERR1370302	2	IBD	0.415112		2	1	0.770595		2	1	0.26988		2	0	0.0940513		2	1	0.639553		2	1	0.917794
ERR1369855	HC		-0.215056	-0.0700998		0.26827	-0.0378947		-0.125329	0.0745478		-0.116787	-0.27307			ERR1370338	2	Control	0.160026		2	0	0.386898		2	0	0.283482		2	0	0.3068		2	0	0.445683		2	0	0.694481
ERR1369860	IBD		0.124981	-0.0961935		-0.11286	-0.113219		0.251624	0.0615651		0.401492	0.0178399			ERR1370350	2	IBD	0.248024		2	1	0.408225		2	1	0.620656		2	1	0.976722		2	1	0.550683		2	1	0.574681
ERR1369863	HC		-0.126849	-0.0674167		0.183447	-0.0758499		-0.102611	0.170838		-0.00271578	-0.242291			ERR1370359	2	IBD	0.97526		2	1	0.465223		2	1	0.731011		2	0	0.462196		2	1	0.590111		2	1	0.692597
ERR1369865	IBD		-0.0255067	-0.0942502		0.00120494	-0.109144		-0.0303096	-0.00800451		-0.0628732	-0.146212			ERR1370362	2	Control	0.701445		2	0	0.656088		2	0	0.430944		2	1	1		2	0	0.488164		2	0	0.755918
ERR1369867	HC		-0.112552	-0.158634		0.124952	-0.197485		-0.116339	0.199069		0.0213393	-0.278561			ERR1370372	2	IBD	0.994882		2	1	0.818947		2	1	0.731026		2	0	0.507279		2	1	0.611139		2	1	0.820577
ERR1369868	HC		-0.168869	-0.0711658		0.172478	-0.0917916		-0.118229	0.0949325		-0.100583	-0.195532			ERR1370378	2	IBD	0.463953		2	1	0.30942		2	1	0.513089		2	1	0.820628		2	1	0.586388		2	1	0.545528
ERR1369869	HC		0.0385206	-0.280013		-0.0313654	-0.408197		0.0383591	0.100242		0.232337	-0.0584586			ERR1370380	2	IBD	0.895544		2	1	0.927117		2	1	0.70742		2	1	0.199442		2	1	0.668012		2	1	0.970133
ERR1369870	HC		-0.27333	-0.0351605		0.29782	-0.0150803		-0.125253	0.0353257		-0.213239	-0.199633			ERR1370399	2	IBD	0.985777		2	1	0.63016		2	1	0.730873		2	1	0.936368		2	1	0.616606		2	1	0.780208
ERR1369875	HC		-0.290025	-0.00333565		0.295281	0.0478732		-0.100446	0.0481232		-0.184656	-0.167117			ERR1370402	2	IBD	0.986975		2	1	0.634002		2	1	0.727971		2	1	0.745304		2	1	0.597983		2	1	0.707379
ERR1369880	HC		-0.0272172	-0.29835		0.0710879	-0.341461		-0.0496416	0.273212		0.196522	-0.246831			ERR1370425	2	IBD	0.941593		2	1	0.927031		2	1	0.727192		2	1	0.914975		2	1	0.722143		2	1	0.957418
ERR1369885	HC		-0.32293	-0.0410804		0.297414	0.011292		-0.127725	0.10075		-0.137872	-0.274589			ERR1370428	2	IBD	0.954401		2	1	0.783503		2	1	0.721195		2	1	0.896417		2	1	0.648238		2	1	0.896754
ERR1369886	HC		-0.278122	-0.0868168		0.242593	-0.0350178		-0.13098	0.175039		-0.0372331	-0.311128			ERR1370434	2	IBD	0.933235		2	1	0.94277		2	1	0.704774		2	1	0.923646		2	1	0.711182		2	1	0.973048
ERR1369889	IBD		-0.188017	-0.052147		0.182421	-0.0445415		-0.0172063	0.0493105		-0.0565645	-0.111546			ERR1370436	2	IBD	0.916204		2	1	0.822867		2	1	0.723672		2	1	0.952241		2	1	0.65549		2	1	0.932588
ERR1369890	HC		-0.270467	-0.0248807		0.308619	0.0229372		-0.120566	0.0630829		-0.185571	-0.213975			ERR1370461	2	IBD	0.967254		2	1	0.600966		2	1	0.728256		2	1	0.999999		2	1	0.604709		2	1	0.713984
ERR1369893	HC		0.0885507	-0.389055		-0.0665595	-0.462586		0.081973	0.209945		0.295184	-0.129327			ERR1370466	2	IBD	0.996763		2	1	0.68807		2	1	0.731054		2	1	0.784871		2	1	0.577658		2	1	0.749146
ERR1369894	IBD		0.188266	-0.179761		-0.176141	-0.211804		0.0533288	-0.0312635		0.177138	0.0924651			ERR1370469	2	IBD	0.932007		2	1	0.731206		2	1	0.719061		2	1	0.974591		2	1	0.612365		2	1	0.861985
ERR1369895	HC		-0.261859	-0.0358399		0.229881	-0.0313193		-0.118681	0.0968948		-0.109389	-0.262496			ERR1370476	2	IBD	0.902723		2	1	0.487068		2	1	0.723269		2	1	0.999995		2	1	0.620323		2	1	0.673399
ERR1369896	HC		-0.141071	-0.111351		0.214252	-0.0921563		-0.0799866	0.0732888		-0.09232	-0.191983			ERR1370480	2	IBD	0.645954		2	1	0.250493		2	1	0.511115		2	1	0.951194		2	1	0.511653		2	1	0.596308
ERR1369908	HC		-0.0806668	-0.0216345		0.0786714	-0.0942017		-0.129176	0.154238		-0.0275315	-0.194764			ERR1370483	2	IBD	0.87445		2	1	0.53296		2	1	0.709702		2	1	0.968757		2	1	0.592337		2	1	0.59292
ERR1369909	HC		-0.199453	-0.0742817		0.133453	-0.0323436		-0.127648	0.225318		0.0379601	-0.307701			ERR1370496	2	IBD	0.912266		2	1	0.943856		2	1	0.657212		2	1	0.409522		2	1	0.727061		2	1	0.982602
ERR1369910	HC		-0.243786	-0.0470102		0.209465	-0.0414274		-0.128103	0.136843		-0.0405844	-0.272819			ERR1370506	2	IBD	0.975978		2	1	0.85954		2	1	0.728268		2	1	0.859721		2	1	0.653805		2	1	0.913595
ERR1369911	HC		-0.141273	-0.116858		0.168299	-0.123884		-0.122706	0.254264		0.036721	-0.298291			ERR1370507	2	IBD	0.931676		2	1	0.731332		2	1	0.709933		2	1	0.905313		2	1	0.661521		2	1	0.874085
ERR1369912	IBD		0.00896672	-0.113678		0.00724735	-0.144327		-0.0452225	0.0524261		-0.101893	-0.0820558			ERR1370514	2	IBD	0.954825		2	1	0.746365		2	1	0.728487		2	1	0.948835		2	1	0.669277		2	1	0.706205
ERR1369917	HC		-0.106566	-0.107774		0.146741	-0.105023		-0.124605	0.172671		-0.0131698	-0.273853			ERR1370529	2	IBD	0.989118		2	1	0.957018		2	1	0.730181		2	1	0.979604		2	1	0.706707		2	1	0.979126
ERR1369919	HC		-0.246445	-0.0657857		0.256599	0.00413243		-0.130145	0.0981411		-0.115448	-0.233885			ERR2172371	2	Control	0.248129		2	0	0.10098		2	0	0.281668		2	0	0.352143		2	0	0.556822		2	0	0.590995
ERR1369923	HC		-0.166028	-0.0592113		0.171124	-0.0821193		-0.0987939	0.0362204		-0.147492	-0.156738			ERR2172377	2	Control	0.273968		2	0	0.112024		2	0	0.279569		2	0	0.435264		2	0	0.559267		2	0	0.558863
ERR1369924	IBD		0.173048	-0.14476		-0.171189	-0.176408		0.227102	0.0491933		0.37864	0.0227569			ERR2172414	2	Control	0.2314		2	0	0.207629		2	0	0.341181		2	0	0.0628275		2	0	0.542558		2	0	0.618866
ERR1369926	HC		-0.222196	-0.0733741		0.261758	-0.014217		-0.125078	0.0790233		-0.168994	-0.20818			ERR2172421	2	Control	0.204357		2	0	0.103258		2	0	0.282052		2	0	0.325204		2	0	0.550804		2	0	0.600672
ERR1369933	HC		-0.310574	-0.0110114		0.312657	-0.0178414		-0.104318	0.038325		-0.192553	-0.157092			ERR2172447	2	IBD	0.3269		2	1	0.162359		2	1	0.383842		2	1	0.202996		2	1	0.530563		2	1	0.533965
ERR1369934	HC		-0.267719	-0.0256304		0.258066	-0.0297715		-0.111424	0.0983527		-0.121812	-0.214832			ERR2172450	2	IBD	0.198795		2	1	0.820225		2	1	0.730482		2	1	0.53144		2	1	0.574345		2	1	0.975789
ERR1369935	HC		-0.219382	-0.0895506		0.194899	-0.16673		-0.0910273	0.0917006		-0.0438174	-0.174407			ERR2172452	2	IBD	0.335919		2	1	0.333211		2	1	0.434279		2	1	0.933092		2	1	0.543548		2	1	0.61237
ERR1369936	HC		-0.122115	-0.116822		0.129536	-0.121965		-0.12341	0.147045		-0.0197804	-0.275344			ERR2172456	2	IBD	0.762942		2	1	0.395716		2	1	0.652436		2	1	0.429411		2	1	0.625795		2	1	0.674827
ERR1369937	HC		-0.192367	-0.0487592		0.235214	-0.0323881		-0.098946	0.038976		-0.15983	-0.188054			ERR2172457	2	IBD	0.393207		2	1	0.329924		2	1	0.276296		2	1	0.50437		2	1	0.578815		2	1	0.591934
ERR1369938	HC		-0.0331893	-0.141631		0.065705	-0.138744		-0.141017	0.293496		0.0791723	-0.305239			ERR2172465	2	IBD	0.984099		2	1	0.448082		2	1	0.730214		2	1	0.486194		2	1	0.625254		2	1	0.736897
ERR1369940	IBD		0.176425	-0.373154		-0.123141	-0.465253		0.161749	0.109686		0.352015	-0.0218056			ERR2172466	2	IBD	0.438893		2	1	0.321633		2	1	0.29318		2	1	0.502802		2	1	0.576709		2	1	0.615985
ERR1369944	IBD		0.0821155	-0.256927		-0.0653022	-0.36444		0.186139	0.0490965		0.347061	0.0122489			ERR2172467	2	IBD	0.86224		2	1	0.441377		2	1	0.698978		2	1	0.998707		2	1	0.63527		2	1	0.605231
ERR1369945	HC		-0.0841973	-0.282904		0.0788505	-0.362028		-0.0164087	0.180582		0.164255	-0.162133			ERR2172470	2	IBD	0.488871		2	1	0.307456		2	1	0.280636		2	1	0.144218		2	1	0.552256		2	1	0.583443
ERR1369949	HC		-0.312801	0.0202295		0.33002	0.0393725		-0.106044	0.0255044		-0.251005	-0.15966			ERR2172509	2	Control	0.204193		2	0	0.105239		2	0	0.277905		2	0	0.0899328		2	0	0.509701		2	0	0.474865
ERR1369951	HC		-0.307862	0.00194758		0.303809	0.0360104		-0.0877903	0.00801133		-0.240619	-0.139266			ERR2172512	2	Control	0.195269		2	0	0.0950504		2	0	0.273112		2	0	0.0384116		2	0	0.512908		2	0	0.499161
ERR1369952	HC		-0.270624	-0.0118946		0.260816	0.0165215		-0.107739	0.0518449		-0.174605	-0.180088			ERR2172514	2	Control	0.230876		2	0	0.104648		2	0	0.276371		2	0	0.0872754		2	0	0.511602		2	0	0.47008
ERR1369954	HC		-0.231854	-0.0380557		0.272345	-0.0295576		-0.111959	0.0294989		-0.21699	-0.142978			ERR2172515	2	Control	0.19821		2	0	0.109126		2	0	0.282878		2	0	0.0826332		2	0	0.527793		2	0	0.494447
ERR1369958	IBD		-0.224148	0.028134		0.302945	0.0100077		-0.0871996	-0.0159308		-0.264685	-0.0522456			ERR2172521	2	Control	0.207505		2	0	0.104824		2	0	0.282652		2	0	0.139834		2	0	0.50527		2	0	0.479293
ERR1369959	IBD		-0.213841	-0.0126288		0.284176	-0.0546371		-0.0891637	0.0100861		-0.192835	-0.0929606			ERR2172544	2	Control	0.194311		2	0	0.129441		2	0	0.282716		2	1	0.12058		2	0	0.508133		2	0	0.492642
ERR1369962	HC		-0.247372	-0.0880018		0.232874	-0.0610619		-0.0990509	0.0923982		-0.114111	-0.221534			ERR2172551	2	IBD	0.410262		2	1	0.297402		2	1	0.398184		2	1	0.204147		2	1	0.559388		2	1	0.518556
ERR1369964	IBD		0.183585	-0.185741		-0.185104	-0.232125		0.250285	0.0557211		0.402665	0.02008			ERR2172573	2	IBD	0.574926		2	1	0.507291		2	1	0.50146		2	1	0.604316		2	1	0.53239		2	1	0.685336
ERR1369965	IBD		-0.257967	-0.00230795		0.231662	0.030094		-0.0900632	0.00847767		-0.245266	-0.0988764			ERR2172583	2	IBD	0.879974		2	1	0.619924		2	1	0.680094		2	1	0.656604		2	1	0.62644		2	1	0.770424
ERR1369966	IBD		0.229654	-0.218827		-0.217853	-0.281083		0.260123	0.0524507		0.416407	0.0236961			ERR2172592	2	IBD	0.525516		2	1	0.472998		2	1	0.35417		2	1	0.665842		2	1	0.561779		2	1	0.718993
ERR1369967	HC		-0.1519	-0.154719		0.140289	-0.208588		-0.104622	0.207844		0.0557095	-0.268317			ERR2172594	2	IBD	0.867134		2	1	0.57779		2	1	0.69548		2	1	0.665106		2	1	0.612792		2	1	0.792717
ERR1369971	HC		-0.273293	-0.060477		0.250253	-0.0195248		-0.0969522	0.0343496		-0.15879	-0.170449			ERR2172598	2	IBD	0.169236		2	1	0.177094		2	1	0.299758		2	1	0.0820586		2	1	0.518143		2	1	0.48075
ERR1369975	IBD		-0.260404	0.000694824		0.258171	-0.0403199		-0.0757488	0.0204444		-0.171664	-0.111801			ERR2172615	2	Control	0.521891		2	0	0.451355		2	0	0.349222		2	0	0.551703		2	0	0.569783		2	0	0.687424
ERR1369976	IBD		-0.290917	-0.0265191		0.229624	0.00556138		-0.0891401	0.0193119		-0.202632	-0.110956			ERR2172728	2	Control	0.0811732		2	0	0.126881		2	0	0.269248		2	0	0.0356213		2	0	0.539274		2	0	0.57499
ERR1369977	HC		-0.24469	-0.0227953		0.278352	-0.00388596		-0.119847	0.105683		-0.116961	-0.234635			ERR2172742	2	Control	0.0787095		2	0	0.151736		2	0	0.270637		2	0	0.0215414		2	0	0.562217		2	0	0.55891
ERR1369980	HC		-0.273244	-0.0691456		0.254513	-0.0366483		-0.138685	0.174136		-0.0515411	-0.286573			ERR2172750	2	Control	0.102929		2	0	0.133054		2	0	0.269853		2	0	0.0522692		2	0	0.534523		2	0	0.531953
ERR1369981	IBD		0.198435	-0.385125		-0.157651	-0.455899		0.232447	0.0418131		0.388426	0.0392255			ERR2172776	2	IBD	0.933883		2	1	0.86733		2	1	0.728393		2	1	0.96608		2	1	0.638284		2	1	0.823946
ERR1369982	HC		-0.258375	0.0168065		0.281792	0.00634418		-0.0934619	0.0200301		-0.212145	-0.102558			ERR2172786	2	IBD	0.933812		2	1	0.863937		2	1	0.724313		2	1	0.946749		2	1	0.737227		2	1	0.848726
ERR1369983	IBD		0.195732	-0.380443		-0.155461	-0.461269		0.226424	0.0415108		0.387362	0.0382718			ERR2172885	2	IBD	0.962371		2	1	0.837803		2	1	0.726129		2	1	0.617855		2	1	0.853862		2	1	0.923909
ERR1369986	HC		-0.00840002	-0.0833382		0.0153795	-0.0552298		-0.072603	0.0347684		-0.0919414	-0.20228			ERR2172894	2	IBD	0.94098		2	1	0.703182		2	1	0.723791		2	1	0.999315		2	1	0.574835		2	1	0.663954
ERR1369987	IBD		0.0242949	-0.109801		0.0106706	-0.106202		0.00121382	-0.0959261		-0.126937	0.232593			ERR2172949	2	IBD	0.87182		2	1	0.95069		2	1	0.699318		2	1	0.93546		2	1	0.668372		2	1	0.984637
ERR1369988	HC		-0.29462	-0.0455814		0.257303	-0.00766587		-0.119113	0.116343		-0.10487	-0.269219			ERR2172955	2	IBD	0.953171		2	1	0.905254		2	1	0.729789		2	1	0.772854		2	1	0.742095		2	1	0.972324
ERR1369989	HC		-0.0644048	-0.196688		0.0323188	-0.269502		-0.110036	0.226053		0.07789	-0.27061			ERR2173038	2	IBD	0.859156		2	1	0.45358		2	1	0.717374		2	1	0.458481		2	1	0.640557		2	1	0.731638
ERR1369990	HC		-0.283168	-0.0218565		0.258179	0.0098301		-0.106335	0.0555697		-0.134038	-0.198349			ERR2173063	2	IBD	0.972442		2	1	0.912302		2	1	0.728859		2	1	0.938844		2	1	0.642945		2	1	0.979847
ERR1369991	HC		-0.053507	-0.192378		0.0731191	-0.228963		-0.105746	0.118771		-0.00792274	-0.22755			ERR2173067	2	IBD	0.979392		2	1	0.914463		2	1	0.730003		2	1	0.769956		2	1	0.795441		2	1	0.965194
ERR1369992	HC		-0.183841	-0.0582113		0.163382	0.00261231		-0.138273	0.118494		-0.0876594	-0.238813			ERR2173070	2	IBD	0.912501		2	1	0.947057		2	1	0.723763		2	1	0.985355		2	1	0.767572		2	1	0.973762
ERR1369994	HC		0.0158073	-0.225735		0.0167914	-0.250377		-0.112956	0.250294		0.0998818	-0.278468			ERR2173071	2	IBD	0.972974		2	1	0.840409		2	1	0.73095		2	1	0.976318		2	1	0.62475		2	1	0.933236
ERR1369999	HC		-0.0649994	-0.0534729		0.15608	-0.0384744		-0.093952	-0.023201		-0.187644	-0.0216012			ERR2173081	2	IBD	0.933442		2	1	0.949904		2	1	0.725036		2	1	0.814969		2	1	0.573881		2	1	0.977976
ERR1370000	HC		-0.262065	-0.0458098		0.222022	0.00554089		-0.117295	0.0436725		-0.151974	-0.175948			ERR2173089	2	IBD	0.962994		2	1	0.947656		2	1	0.727691		2	1	0.86302		2	1	0.752126		2	1	0.975343
ERR1370001	HC		-0.288189	-0.0221469		0.274715	0.0322193		-0.117869	0.0434024		-0.19524	-0.183988			ERR2173094	2	IBD	0.96729		2	1	0.674004		2	1	0.730865		2	1	0.96836		2	1	0.70628		2	1	0.791722
ERR1370005	HC		-0.121914	-0.14163		0.12907	-0.0825806		-0.133044	0.148751		-0.0799531	-0.276636			ERR2173113	2	IBD	0.994552		2	1	0.956034		2	1	0.723008		2	1	0.924979		2	1	0.960769		2	1	0.990037
ERR1370006	HC		-0.146254	-0.116402		0.133932	-0.0497895		-0.122869	0.087477		-0.149245	-0.21864			ERR2173173	2	IBD	0.985462		2	1	0.854214		2	1	0.727647		2	1	0.973187		2	1	0.689686		2	1	0.697771
ERR1370008	HC		-0.116266	-0.125901		0.168104	-0.0819093		-0.0731174	0.128309		-0.0177618	-0.243114			ERR2173176	2	IBD	0.637243		2	1	0.598207		2	1	0.681197		2	1	0.839052		2	1	0.559939		2	1	0.601874
ERR1370009	IBD		-0.121517	0.0698789		0.206776	0.054549		-0.0391751	-0.0377694		-0.223025	0.0285119			ERR2173183	2	IBD	0.94057		2	1	0.773411		2	1	0.730251		2	1	0.888497		2	1	0.577766		2	1	0.676246
ERR1370011	IBD		0.221685	-0.175658		-0.2074	-0.20694		0.16148	0.10406		0.273317	-0.129969			ERR2173192	2	IBD	0.946596		2	1	0.924554		2	1	0.723846		2	1	0.969378		2	1	0.862114		2	1	0.984745
ERR1370019	HC		-0.252361	-0.0494425		0.310021	-0.0126639		-0.136579	0.0424006		-0.214317	-0.179045			ERR2173203	2	IBD	0.943823		2	1	0.939623		2	1	0.723044		2	1	0.895865		2	1	0.856412		2	1	0.98436
ERR1370023	IBD		0.0572752	-0.110432		0.0205932	-0.113764		-0.00655067	-0.0525866		-0.103389	-0.069279			ERR2173204	2	IBD	0.938265		2	1	0.896213		2	1	0.722316		2	1	0.766632		2	1	0.838109		2	1	0.983414
ERR1370024	HC		0.00934319	-0.200447		0.00972099	-0.228587		-0.113904	0.117211		-0.0156188	-0.19811			ERR2173215	2	IBD	0.936757		2	1	0.906325		2	1	0.722005		2	1	0.897672		2	1	0.840046		2	1	0.982725
ERR1370025	HC		-0.00677656	-0.181339		0.00606295	-0.213569		-0.0943672	0.0563373		-0.0617331	-0.13769			SRR6299410	2	IBD	0.981573		2	1	0.905526		2	1	0.726719		2	1	0.983395		2	1	0.825263		2	1	0.892861
ERR1370026	IBD		0.0976012	-0.140021		-0.0415488	-0.140087		-0.00846339	-0.0253609		-0.0246799	-0.157865			SRR6299412	2	IBD	0.699054		2	1	0.906733		2	1	0.571377		2	1	0.757502		2	1	0.535303		2	1	0.798132
ERR1370027	HC		0.00844589	-0.202754		-0.00209806	-0.234384		-0.0980343	0.100922		-0.00875212	-0.173401			SRR6299434	2	IBD	0.990226		2	1	0.941276		2	1	0.730739		2	1	0.992434		2	1	0.676568		2	1	0.869704
ERR1370029	HC		-0.205602	-0.0459477		0.149381	-0.0492435		-0.0801361	-0.00524429		-0.146245	-0.125666			SRR6299474	2	IBD	0.975598		2	1	0.954439		2	1	0.730951		2	1	0.99179		2	1	0.687945		2	1	0.949381
ERR1370031	IBD		-0.202473	-0.0489353		0.1349	-0.066143		-0.0743432	0.0100477		-0.114425	-0.12125			SRR6299524	2	IBD	0.119083		2	1	0.938211		2	1	0.268973		2	1	0.894549		2	1	0.814718		2	1	0.982094
ERR1370033	HC		-0.104952	-0.076692		0.127999	-0.0577841		-0.114485	0.213917		0.0393061	-0.285502			SRR6299549	2	IBD	0.918243		2	1	0.948738		2	1	0.721042		2	1	0.999497		2	1	0.773665		2	1	0.972131
ERR1370035	HC		-0.154114	-0.028764		0.207878	0.00877671		-0.124136	0.0609652		-0.193766	-0.188951			SRR6299553	2	IBD	0.957323		2	1	0.889564		2	1	0.713071		2	1	0.954933		2	1	0.80763		2	1	0.822709
ERR1370036	HC		-0.00373673	-0.0408972		0.0019735	-0.0896059		-0.0361524	0.177847		0.101795	-0.202395			SRR6299559	2	IBD	0.963138		2	1	0.924089		2	1	0.726274		2	1	0.857593		2	1	0.707927		2	1	0.88151
ERR1370037	HC		-0.259594	-0.0497198		0.238656	0.0194799		-0.11663	0.135293		-0.0527693	-0.268242			SRR6299620	2	IBD	0.896121		2	1	0.727229		2	1	0.711537		2	1	0.981356		2	1	0.538261		2	1	0.634992
ERR1370040	HC		-0.187807	-0.123901		0.18005	-0.132454		-0.133193	0.224542		0.0183112	-0.303494			SRR6299628	2	IBD	0.971985		2	1	0.941854		2	1	0.729085		2	1	0.965294		2	1	0.657793		2	1	0.906866
ERR1370042	IBD		0.126054	-0.0860408		-0.111568	-0.0709704		-0.0325332	-0.0912728		-0.0276516	0.211408			SRR6299650	2	IBD	0.971179		2	1	0.919342		2	1	0.727048		2	1	0.919355		2	1	0.60563		2	1	0.864247
ERR1370043	HC		-0.130527	-0.0654187		0.180354	-0.0405792		-0.105136	0.0258701		-0.185699	-0.12057			SRR6299654	2	IBD	0.940192		2	1	0.882462		2	1	0.725351		2	1	0.910512		2	1	0.645971		2	1	0.823046
ERR1370044	HC		-0.143904	-0.0977103		0.162819	-0.13851		-0.0680011	0.0600904		-0.0604087	-0.188866			SRR6299669	2	IBD	0.891363		2	1	0.951187		2	1	0.720099		2	1	0.950989		2	1	0.672166		2	1	0.885323
ERR1370045	IBD		-0.289092	0.033422		0.255632	0.0715097		-0.0929986	-0.00590825		-0.280088	-0.0681671			SRR6299674	2	IBD	0.936543		2	1	0.932673		2	1	0.719194		2	1	0.975623		2	1	0.594052		2	1	0.953164
ERR1370048	HC		-0.205953	-0.0808243		0.191937	-0.0629826		-0.127394	0.134254		-0.101171	-0.284557			SRR6299700	2	IBD	0.855301		2	1	0.930636		2	1	0.712139		2	1	0.966442		2	1	0.592976		2	1	0.880122
ERR1370050	IBD		-0.100304	-0.0877015		0.08238	-0.0908966		-0.0198467	0.0717357		0.030181	-0.137536			SRR6299728	2	IBD	0.964219		2	1	0.941848		2	1	0.723435		2	1	0.999999		2	1	0.631558		2	1	0.905974
ERR1370053	HC		-0.116972	-0.117417		0.13488	-0.0675948		-0.128623	0.218092		0.00530294	-0.275629			SRR6299732	2	IBD	0.993721		2	1	0.931209		2	1	0.731051		2	1	0.181959		2	1	0.655915		2	1	0.870309
ERR1370056	HC		-0.146157	-0.0643503		0.198092	-0.0391682		-0.149684	0.13813		-0.0412565	-0.305927			SRR6299739	2	IBD	0.95424		2	1	0.868662		2	1	0.714692		2	1	0.931385		2	1	0.582145		2	1	0.887239
ERR1370057	HC		0.00976235	-0.174932		-0.00688552	-0.148045		-0.120821	0.25489		0.0625112	-0.298111			SRR6299747	2	IBD	0.901407		2	1	0.945074		2	1	0.712455		2	1	0.902038		2	1	0.855998		2	1	0.949163
ERR1370059	HC		-0.164403	-0.0191926		0.249793	-0.0189825		-0.131561	0.0365489		-0.194807	-0.142212			SRR6299752	2	IBD	0.984581		2	1	0.911895		2	1	0.730833		2	1	0.999642		2	1	0.771409		2	1	0.865721
ERR1370061	HC		-0.128429	-0.133698		0.0803646	-0.114494		-0.0660326	0.231666		0.0871691	-0.287343			SRR6299760	2	IBD	0.988154		2	1	0.949915		2	1	0.730161		2	1	0.981874		2	1	0.742966		2	1	0.883969
ERR1370063	IBD		0.172953	-0.309931		-0.135826	-0.391147		0.180493	0.105755		0.313716	-0.100244			SRR6299791	2	IBD	0.913854		2	1	0.911344		2	1	0.714506		2	1	0.992203		2	1	0.76414		2	1	0.926578
ERR1370064	HC		-0.156665	-0.0587356		0.233048	-0.0180966		-0.119773	0.054268		-0.180445	-0.17092			SRR6299804	2	IBD	0.793352		2	1	0.900538		2	1	0.616558		2	1	0.955547		2	1	0.591646		2	1	0.887183
ERR1370066	HC		-0.260345	-0.0212442		0.229187	0.0195104		-0.136733	0.123525		-0.1211	-0.26655			SRR6299811	2	IBD	0.709707		2	1	0.902962		2	1	0.676886		2	1	0.894861		2	1	0.68286		2	1	0.886805
ERR1370067	IBD		-0.0654723	-0.106138		0.0602631	-0.0947704		-0.0863218	-0.000366368		-0.180496	-0.180438			SRR6299812	2	IBD	0.973819		2	1	0.915031		2	1	0.655197		2	1	0.989588		2	1	0.621336		2	1	0.859641
ERR1370072	HC		0.160625	-0.204449		-0.125885	-0.204495		0.148928	0.143583		0.270521	-0.150711			SRR6299868	2	IBD	0.84798		2	1	0.947909		2	1	0.657283		2	1	0.990406		2	1	0.658814		2	1	0.913474
ERR1370077	HC		0.0688013	-0.286146		-0.0299969	-0.331395		-0.0173024	0.0548565		0.153239	-0.158504			SRR6299921	2	IBD	0.928498		2	1	0.938898		2	1	0.721724		2	1	0.979415		2	1	0.631735		2	1	0.849988
ERR1370078	HC		0.0974017	-0.314762		-0.0650938	-0.365972		0.000922634	0.0842433		0.192527	-0.173846			SRR6299945	2	IBD	0.967026		2	1	0.870082		2	1	0.728014		2	1	0.978055		2	1	0.79283		2	1	0.87725
ERR1370080	IBD		-0.0586598	-0.0877292		0.164979	-0.129726		-0.0770717	0.0214953		-0.144425	-0.0805548			SRR6299972	2	IBD	0.934113		2	1	0.900107		2	1	0.537115		2	1	0.99216		2	1	0.637665		2	1	0.873178
ERR1370082	IBD		0.0737945	-0.265299		-0.0198092	-0.343278		0.016894	0.101463		0.135175	-0.178906			SRR6300056	2	IBD	0.922807		2	1	0.950119		2	1	0.724681		2	1	0.979664		2	1	0.786446		2	1	0.9021
ERR1370083	HC		-0.259816	-0.0813847		0.268762	-0.0211633		-0.104615	0.0282481		-0.191141	-0.175985			SRR6300061	2	IBD	0.991274		2	1	0.949916		2	1	0.731049		2	1	0.972152		2	1	0.715976		2	1	0.89884
ERR1370084	HC		-0.259104	-0.0767366		0.276122	-0.015725		-0.103559	0.0343464		-0.180958	-0.18275			SRR6298443	2	IBD	0.868521		2	1	0.956509		2	1	0.699025		2	1	0.9828		2	1	0.774427		2	1	0.977512
ERR1370086	IBD		0.180618	-0.417978		-0.140883	-0.505876		0.15618	0.159069		0.340425	-0.0296947			SRR6298458	2	IBD	0.985001		2	1	0.95425		2	1	0.730714		2	1	0.817918		2	1	0.74289		2	1	0.909326
ERR1370089	HC		-0.246902	-0.0720947		0.263514	-0.0598272		-0.137314	0.140824		-0.0945793	-0.259885			SRR6298489	2	IBD	0.977198		2	1	0.961702		2	1	0.73019		2	1	0.993375		2	1	0.678787		2	1	0.967671
ERR1370090	IBD		0.127782	-0.394988		-0.123099	-0.494194		0.171787	0.139872		0.346804	-0.0463362			SRR6298492	2	IBD	0.97408		2	1	0.921872		2	1	0.729133		2	1	0.990717		2	1	0.597902		2	1	0.892138
ERR1370092	HC		-0.276551	-0.0640441		0.27034	-0.0201085		-0.114782	0.118377		-0.0977396	-0.255356			SRR6298497	2	IBD	0.902205		2	1	0.962138		2	1	0.705987		2	1	0.790552		2	1	0.862457		2	1	0.98445
ERR1370094	HC		-0.182655	-0.0313813		0.228521	0.021623		-0.0769742	0.00955268		-0.182072	-0.130136			SRR6298505	2	IBD	0.97494		2	1	0.949755		2	1	0.730048		2	1	0.986831		2	1	0.774668		2	1	0.915386
ERR1370096	HC		0.125655	-0.240927		-0.107784	-0.292524		0.0963329	0.146944		0.245745	-0.116164			SRR6298512	2	IBD	0.969703		2	1	0.955386		2	1	0.713966		2	1	0.998693		2	1	0.862948		2	1	0.94065
ERR1370097	HC		0.0780852	-0.195674		-0.0632602	-0.263987		0.0754811	0.103469		0.191781	-0.10199			SRR6298514	2	IBD	0.991348		2	1	0.939749		2	1	0.729522		2	1	0.998795		2	1	0.700129		2	1	0.850855
ERR1370098	HC		-0.215121	-0.0358635		0.275399	-0.0476164		-0.102348	0.0532959		-0.162275	-0.174386			SRR6298518	2	IBD	0.997802		2	1	0.949536		2	1	0.731017		2	1	0.891485		2	1	0.643732		2	1	0.907577
ERR1370099	HC		-0.0193969	-0.197792		0.0336481	-0.206481		-0.0833317	0.237155		0.104952	-0.263625			SRR6298521	2	IBD	0.884538		2	1	0.895971		2	1	0.626543		2	1	0.948321		2	1	0.603774		2	1	0.838837
ERR1370100	HC		0.0323353	-0.147136		0.0227949	-0.146589		-0.0499577	0.0640152		0.00547917	-0.0954574			SRR6298530	2	IBD	0.975114		2	1	0.828405		2	1	0.564725		2	1	0.998306		2	1	0.533087		2	1	0.750123
ERR1370101	HC		-0.127665	-0.116847		0.125125	-0.132687		-0.0831535	0.132283		-0.0425349	-0.22194			SRR6298531	2	IBD	0.995847		2	1	0.897314		2	1	0.729854		2	1	0.908203		2	1	0.540898		2	1	0.799984
ERR1370102	HC		-0.101024	-0.157518		0.108865	-0.170154		-0.0549877	0.141651		0.0114169	-0.224215			SRR6298534	2	IBD	0.975563		2	1	0.925837		2	1	0.725754		2	1	0.950323		2	1	0.69046		2	1	0.857066
ERR1370105	IBD		0.116041	-0.166711		-0.0672863	-0.181565		-0.0456408	0.0388937		0.0225787	-0.221999			SRR6298535	2	IBD	0.900069		2	1	0.927646		2	1	0.715255		2	1	0.977184		2	1	0.70489		2	1	0.875822
ERR1370106	HC		-0.211397	0.0124775		0.22851	0.0420096		-0.0991412	0.0412742		-0.206446	-0.207633			SRR6298542	2	IBD	0.96718		2	1	0.708034		2	1	0.70712		2	1	0.975362		2	1	0.562094		2	1	0.705241
ERR1370113	IBD		-0.316839	-0.00791181		0.321236	0.0498909		-0.0923656	0.0102048		-0.224154	-0.108534			SRR6298554	2	IBD	0.91482		2	1	0.934789		2	1	0.719149		2	1	0.920399		2	1	0.556121		2	1	0.852252
ERR1370114	IBD		0.141296	-0.365717		-0.11242	-0.463475		0.227754	0.0432865		0.387066	0.0138275			SRR6298555	2	IBD	0.95437		2	1	0.851336		2	1	0.720407		2	1	0.982134		2	1	0.628834		2	1	0.861671
ERR1370115	IBD		0.181895	-0.387393		-0.156018	-0.487803		0.261504	0.0384887		0.406507	0.017719			SRR6298564	2	IBD	0.953931		2	1	0.959281		2	1	0.71832		2	1	0.857463		2	1	0.729171		2	1	0.947891
ERR1370116	HC		-0.228796	-0.0764101		0.187566	-0.0559361		-0.111841	0.144915		-0.0461593	-0.299376			SRR6298567	2	IBD	0.87792		2	1	0.891098		2	1	0.627107		2	1	0.854337		2	1	0.596519		2	1	0.859772
ERR1370117	HC		-0.218247	-0.0851732		0.17269	-0.0625204		-0.116147	0.169295		-0.0206988	-0.312038			SRR6298570	2	IBD	0.90875		2	1	0.957583		2	1	0.720242		2	1	0.983077		2	1	0.705802		2	1	0.97788
ERR1370118	IBD		0.111197	-0.248518		-0.0833158	-0.330678		0.130626	0.091475		0.249752	-0.104337			SRR6298588	2	IBD	0.909496		2	1	0.586925		2	1	0.626629		2	1	0.96289		2	1	0.63413		2	1	0.697227
ERR1370123	HC		-0.275295	-0.0115284		0.224444	-0.0209521		-0.133507	0.146273		-0.0579092	-0.285079			SRR6298589	2	IBD	0.958351		2	1	0.926625		2	1	0.725435		2	1	0.998788		2	1	0.737486		2	1	0.887527
ERR1370124	HC		-0.247088	-0.0456577		0.210803	-0.025303		-0.1337	0.164029		-0.031822	-0.295018			SRR6298603	2	IBD	0.974962		2	1	0.958208		2	1	0.725319		2	1	0.948016		2	1	0.664085		2	1	0.927448
ERR1370128	IBD		0.163512	-0.177101		-0.155194	-0.208312		0.0167087	-0.0404905		0.0858971	0.123776			SRR6298605	2	IBD	0.985761		2	1	0.849549		2	1	0.706675		2	1	0.753855		2	1	0.537884		2	1	0.727905
ERR1370137	HC		-0.257249	-0.0642111		0.239098	-0.0329578		-0.145556	0.119871		-0.116505	-0.279615			SRR6298638	2	IBD	0.996178		2	1	0.95723		2	1	0.730894		2	1	0.98206		2	1	0.858083		2	1	0.940574
ERR1370138	HC		-0.202238	-0.0628642		0.241665	-0.018391		-0.135409	0.144487		-0.08954	-0.284306			SRR6298643	2	IBD	0.999897		2	1	0.940896		2	1	0.731056		2	1	0.999721		2	1	0.712194		2	1	0.929296
ERR1370139	IBD		-0.172593	-0.0175932		0.193357	-0.018349		-0.0616024	0.00367269		-0.192507	-0.127367			SRR6298648	2	IBD	0.942169		2	1	0.933152		2	1	0.728114		2	1	0.999562		2	1	0.729052		2	1	0.886713
ERR1370143	IBD		0.196661	-0.351185		-0.145735	-0.409774		0.234559	0.0387714		0.376718	0.0231179			SRR6298658	2	IBD	0.835377		2	1	0.922433		2	1	0.728633		2	1	0.842646		2	1	0.661863		2	1	0.867062
ERR1370147	IBD		0.210027	-0.233643		-0.185358	-0.297017		0.197288	0.0951438		0.361933	0.0055823			SRR6298660	2	IBD	0.974391		2	1	0.960178		2	1	0.715881		2	1	0.962391		2	1	0.830273		2	1	0.990543
ERR1370148	HC		-0.259835	-0.057588		0.286647	0.0140294		-0.147279	0.0825415		-0.164108	-0.245378			SRR6298673	2	IBD	0.995708		2	1	0.923121		2	1	0.730892		2	1	0.944622		2	1	0.772397		2	1	0.898839
ERR1370152	IBD		-0.0646308	-0.0892962		0.107646	-0.0835231		0.0399024	0.0225133		0.0340946	-0.00774654			SRR6298688	2	IBD	0.966802		2	1	0.951205		2	1	0.730564		2	1	0.931644		2	1	0.535931		2	1	0.965688
ERR1370160	IBD		0.0450592	-0.303899		-0.00778032	-0.42344		0.073337	0.106852		0.255223	-0.0620964			SRR6298695	2	IBD	0.967263		2	1	0.9241		2	1	0.730314		2	1	0.998938		2	1	0.788561		2	1	0.915036
ERR1370162	HC		-0.207381	-0.0397553		0.270287	0.00482111		-0.111873	0.0309635		-0.229699	-0.132026			SRR6298725	2	IBD	0.969215		2	1	0.69589		2	1	0.716199		2	1	0.993572		2	1	0.580893		2	1	0.689399
ERR1370164	IBD		0.0820353	-0.233549		-0.067984	-0.342779		0.1385	0.103343		0.265653	-0.0608264			SRR6298726	2	IBD	0.988205		2	1	0.95412		2	1	0.72892		2	1	0.983746		2	1	0.693757		2	1	0.916012
ERR1370168	IBD		0.0827046	-0.151301		-0.0904287	-0.22946		0.0185523	-0.045003		0.103945	0.053487			SRR6298727	2	IBD	0.967761		2	1	0.957967		2	1	0.592762		2	1	0.97302		2	1	0.710138		2	1	0.9375
ERR1370171	HC		-0.158196	-0.0671918		0.230346	-0.041297		-0.124056	0.0373227		-0.160184	-0.140539			SRR6298733	2	IBD	0.977445		2	1	0.847163		2	1	0.729417		2	1	0.983537		2	1	0.804825		2	1	0.880008
ERR1370172	HC		-0.122656	-0.0964761		0.102704	-0.0947375		-0.141095	0.252065		0.014899	-0.295487			SRR6298760	2	IBD	0.976647		2	1	0.94896		2	1	0.722132		2	1	0.930262		2	1	0.741392		2	1	0.975594
ERR1370173	HC		0.080162	-0.134415		-0.0424506	-0.104963		-0.129431	0.33715		0.117552	-0.275329			SRR6298772	2	IBD	0.985221		2	1	0.914126		2	1	0.72961		2	1	0.996935		2	1	0.654157		2	1	0.814633
ERR1370179	IBD		0.156999	-0.137132		-0.156198	-0.151118		0.218977	0.0217576		0.380808	0.0366819			SRR6298776	2	IBD	0.953862		2	1	0.948113		2	1	0.721558		2	1	0.969932		2	1	0.795245		2	1	0.951109
ERR1370180	IBD		0.159548	-0.139872		-0.14934	-0.156254		0.201376	0.0160449		0.370892	0.0389596			SRR6298797	2	IBD	0.702028		2	1	0.792296		2	1	0.34137		2	1	0.985117		2	1	0.584017		2	1	0.793991
ERR1370182	IBD		0.152402	-0.146864		-0.0850477	-0.163738		-0.000139974	-0.0764982		0.0138282	0.197948			SRR6298809	2	IBD	0.99094		2	1	0.934248		2	1	0.698913		2	1	0.967975		2	1	0.683862		2	1	0.876486
ERR1370187	HC		-0.305836	-0.0296015		0.287381	0.009698		-0.113448	0.0104126		-0.245209	-0.152338			SRR6298815	2	IBD	0.959376		2	1	0.830529		2	1	0.710659		2	1	0.881633		2	1	0.567438		2	1	0.793087
ERR1370189	IBD		-0.195898	-0.0717861		0.216656	-0.153093		-0.0454782	-0.00584833		-0.100407	-0.0507259			SRR6298825	2	IBD	0.97527		2	1	0.906986		2	1	0.726307		2	1	0.997629		2	1	0.576441		2	1	0.844161
ERR1370190	IBD		0.190749	-0.254595		-0.168069	-0.350863		0.209303	0.0613175		0.364874	0.0263425			SRR6298832	2	IBD	0.98794		2	1	0.886615		2	1	0.715306		2	1	0.990814		2	1	0.666651		2	1	0.842649
ERR1370191	IBD		-0.268784	-0.0579078		0.226587	-0.0222905		-0.0417721	-0.0264646		-0.220847	-0.0786147			SRR6298843	2	IBD	0.856201		2	1	0.959587		2	1	0.731027		2	1	0.967084		2	1	0.590352		2	1	0.972656
ERR1370192	IBD		0.0337063	-0.130251		-0.0449509	-0.148086		0.182697	0.0623603		0.306473	0.00120017			SRR6298865	2	IBD	0.945533		2	1	0.957352		2	1	0.701054		2	1	0.881069		2	1	0.76037		2	1	0.963188
ERR1370194	HC		-0.178895	-0.0443243		0.246974	-0.0352603		-0.145505	0.0816955		-0.154544	-0.209321			SRR6298866	2	IBD	0.898409		2	1	0.956033		2	1	0.705238		2	1	0.955212		2	1	0.873338		2	1	0.984912
ERR1370196	IBD		-0.00815665	-0.249656		-0.0132387	-0.374713		0.0733143	0.0174397		0.236776	0.0105892			SRR6298872	2	IBD	0.95388		2	1	0.743689		2	1	0.729305		2	1	0.921758		2	1	0.563976		2	1	0.703646
ERR1370197	IBD		0.02057	-0.243766		-0.0224558	-0.3693		0.0653152	0.0220001		0.215051	0.00676841			SRR6298874	2	IBD	0.936707		2	1	0.88125		2	1	0.706799		2	1	0.993944		2	1	0.788269		2	1	0.942872
ERR1370201	IBD		0.0812063	-0.335481		-0.0834943	-0.44049		0.0892917	0.127944		0.260896	-0.0815347			SRR6298895	2	IBD	0.98287		2	1	0.932365		2	1	0.729955		2	1	0.86805		2	1	0.739088		2	1	0.877507
ERR1370205	HC		-0.142228	-0.0741262		0.178763	-0.0302383		-0.110278	0.0357157		-0.196215	-0.129279			SRR6298910	2	IBD	0.96354		2	1	0.934569		2	1	0.7302		2	1	0.95903		2	1	0.724608		2	1	0.869678
ERR1370218	HC		-0.0815583	-0.125209		0.14398	-0.138243		-0.157459	0.204976		-0.0153791	-0.280997			SRR6298932	2	IBD	0.989637		2	1	0.949592		2	1	0.727807		2	1	0.860378		2	1	0.907784		2	1	0.904084
ERR1370224	HC		-0.149893	-0.0914897		0.159017	-0.028274		-0.113039	0.057722		-0.158291	-0.219093			SRR6298942	2	IBD	0.992981		2	1	0.793455		2	1	0.731051		2	1	0.995761		2	1	0.575829		2	1	0.727643
ERR1370226	HC		-0.182321	-0.0231971		0.21967	-0.039636		-0.12618	0.11377		-0.0957688	-0.255047			SRR6298957	2	IBD	0.938769		2	1	0.908343		2	1	0.731048		2	1	0.900868		2	1	0.739818		2	1	0.883245
ERR1370228	HC		-0.250692	0.0504111		0.281271	0.0805893		-0.104087	0.0107298		-0.264758	-0.108555			SRR6298962	2	IBD	0.94402		2	1	0.959424		2	1	0.721729		2	1	0.997502		2	1	0.797529		2	1	0.965845
ERR1370229	IBD		0.211038	-0.158854		-0.203025	-0.187572		0.248426	0.0543937		0.404578	0.0202005			SRR6298970	2	IBD	0.802948		2	1	0.944356		2	1	0.727483		2	1	0.999647		2	1	0.755412		2	1	0.911651
ERR1370256	IBD		0.0525674	-0.183036		-0.0851245	-0.225973		0.0605183	0.0509777		0.183602	-0.00758642			SRR6298972	2	IBD	0.963169		2	1	0.962183		2	1	0.726314		2	1	0.956332		2	1	0.835762		2	1	0.980879
ERR1370257	IBD		0.150832	-0.1096		-0.106863	-0.102107		0.095527	-0.0644643		0.190963	0.120178			SRR6298975	2	IBD	0.933615		2	1	0.962625		2	1	0.722756		2	1	0.911191		2	1	0.786772		2	1	0.959135
ERR1370258	IBD		-0.283496	0.0659796		0.306227	0.129136		-0.0390346	-0.104555		-0.313759	0.197777			SRR6298984	2	IBD	0.90627		2	1	0.94348		2	1	0.705497		2	1	0.999613		2	1	0.794219		2	1	0.892995
ERR1370262	IBD		0.171175	-0.245006		-0.137756	-0.364201		0.16571	-0.00930914		0.341092	0.0812462			SRR6298997	2	IBD	0.934525		2	1	0.945674		2	1	0.721296		2	1	0.999661		2	1	0.596535		2	1	0.864286
ERR1370267	IBD		-0.287422	0.0569942		0.304821	0.0855301		-0.046778	-0.0958159		-0.271965	0.108397			SRR6299033	2	IBD	0.950593		2	1	0.936019		2	1	0.729044		2	1	0.988485		2	1	0.752455		2	1	0.92014
ERR1370268	IBD		0.12321	-0.0734836		-0.123509	-0.0724153		-0.00139659	-0.117678		-0.133628	0.31248			SRR6299035	2	IBD	0.932698		2	1	0.912119		2	1	0.721424		2	1	0.997985		2	1	0.695144		2	1	0.897788
ERR1370270	IBD		-0.24141	0.0202563		0.202328	0.0276007		-0.046754	-0.0657144		-0.191454	-0.0613059			SRR6299037	2	IBD	0.976039		2	1	0.927152		2	1	0.730727		2	1	0.877933		2	1	0.625611		2	1	0.842838
ERR1370273	IBD		-0.0682443	0.0118744		0.087326	0.0486541		-0.0275427	-0.104362		-0.279986	0.176904			SRR6299064	2	IBD	0.917686		2	1	0.85782		2	1	0.727704		2	1	0.942239		2	1	0.62179		2	1	0.794008
ERR1370274	IBD		-0.25075	0.00600926		0.245632	0.0623901		-0.0692662	-0.0222542		-0.263255	-0.0504871			SRR6299075	2	IBD	0.95394		2	1	0.885717		2	1	0.727874		2	1	0.972328		2	1	0.672875		2	1	0.825535
ERR1370275	IBD		-0.307088	-0.0104729		0.306477	0.0314044		-0.0962716	0.0146713		-0.260236	-0.119996			SRR6299082	2	IBD	0.980336		2	1	0.952014		2	1	0.730978		2	1	0.948439		2	1	0.639112		2	1	0.900305
ERR1370285	IBD		-0.169566	0.0116813		0.263363	0.0617365		-0.103137	-0.00235613		-0.220502	-0.0708755			SRR6299092	2	IBD	0.932535		2	1	0.904177		2	1	0.712616		2	1	0.898306		2	1	0.672839		2	1	0.832475
ERR1370291	HC		0.0266009	-0.30133		0.0204186	-0.342238		-0.0548029	0.286822		0.176516	-0.254125			SRR6299101	2	IBD	0.917228		2	1	0.852016		2	1	0.688157		2	1	0.943223		2	1	0.805196		2	1	0.920119
ERR1370292	HC		0.14254	-0.331726		-0.070702	-0.394797		0.0104616	0.350611		0.234003	-0.250925			SRR6299111	2	IBD	0.877893		2	1	0.94513		2	1	0.727582		2	1	0.999855		2	1	0.669917		2	1	0.922626
ERR1370293	IBD		0.249672	-0.353339		-0.196219	-0.416966		0.200224	-0.00594624		0.391336	0.0565344			SRR6299123	2	IBD	0.981268		2	1	0.840906		2	1	0.730515		2	1	0.986563		2	1	0.589912		2	1	0.757536
ERR1370298	IBD		0.211568	-0.280953		-0.182881	-0.357824		0.0775298	0.0473532		0.238305	-0.0906754			SRR6299126	2	IBD	0.734258		2	1	0.862084		2	1	0.653231		2	1	0.994647		2	1	0.602819		2	1	0.893232
ERR1370302	IBD		0.0996384	-0.15412		-0.102058	-0.211028		0.039379	0.0328998		0.0785647	-0.177703			SRR6299134	2	IBD	0.982191		2	1	0.957321		2	1	0.727377		2	1	0.981858		2	1	0.875939		2	1	0.927096
ERR1370303	HC		-0.183791	-0.0573746		0.181001	-0.0428575		-0.00694286	0.102439		0.065558	-0.215885			SRR6299170	2	IBD	0.906957		2	1	0.935029		2	1	0.725274		2	1	0.977682		2	1	0.732458		2	1	0.853849
ERR1370306	HC		-0.154412	-0.0938723		0.113175	-0.0499523		-0.0419305	0.0777636		-0.00446135	-0.2188			SRR6299172	2	IBD	0.960758		2	1	0.90936		2	1	0.713018		2	1	0.958345		2	1	0.722491		2	1	0.834531
ERR1370309	IBD		0.202833	-0.333037		-0.147283	-0.403942		0.23179	0.0255502		0.39211	0.0317401			SRR6299173	2	IBD	0.946918		2	1	0.844952		2	1	0.724416		2	1	0.989462		2	1	0.630407		2	1	0.832109
ERR1370310	IBD		-0.155064	0.00339354		0.140098	-0.00987594		-0.0665855	-0.0183471		-0.238601	-0.0131587			SRR6299179	2	IBD	0.996262		2	1	0.934595		2	1	0.731058		2	1	0.826334		2	1	0.719689		2	1	0.916796
ERR1370319	IBD		-0.0271417	-0.153181		-0.00916845	-0.206812		-0.0525288	0.0131022		-0.0507198	-0.160674			SRR6299180	2	IBD	0.92341		2	1	0.855723		2	1	0.620146		2	1	0.799027		2	1	0.61249		2	1	0.799696
ERR1370320	IBD		-0.0753654	-0.0277935		0.126959	-0.0309566		-0.0792925	-0.029498		-0.0958356	0.0412741			SRR6299447	2	IBD	0.910102		2	1	0.626788		2	1	0.670481		2	1	0.962797		2	1	0.623999		2	1	0.674796
ERR1370321	IBD		-0.222875	-0.068025		0.22692	-0.0370373		-0.0761891	-0.0159372		-0.227544	-0.0568392			SRR6299451	2	IBD	0.980999		2	1	0.900841		2	1	0.722079		2	1	0.990957		2	1	0.745784		2	1	0.849223
ERR1370324	IBD		0.115484	-0.126741		-0.130132	-0.134815		0.0293166	-0.0395048		0.110738	0.0645557			SRR6299463	2	IBD	0.815027		2	1	0.648538		2	1	0.551817		2	1	0.889011		2	1	0.612798		2	1	0.68776
ERR1370325	IBD		-0.208587	0.0862019		0.2105	0.0970962		-0.014144	-0.121074		-0.312801	0.222865			SRR6299537	2	IBD	0.850664		2	1	0.947533		2	1	0.642043		2	1	0.47229		2	1	0.707315		2	1	0.970005
ERR1370326	HC		-0.262817	-0.0432942		0.22274	-0.0215442		-0.130401	0.125766		-0.088506	-0.239201			SRR6299558	2	IBD	0.984629		2	1	0.828424		2	1	0.727703		2	1	0.998735		2	1	0.662596		2	1	0.808026
ERR1370336	HC		0.0122642	-0.235528		-0.0383853	-0.274676		0.0399798	0.217714		0.199593	-0.220007			SRR6299585	2	IBD	0.966745		2	1	0.929495		2	1	0.720676		2	1	0.987919		2	1	0.746412		2	1	0.88141
ERR1370338	HC		-0.106978	-0.127717		0.163162	-0.0824778		-0.120656	0.201689		-0.00243043	-0.291503			SRR6299600	2	IBD	0.991147		2	1	0.952882		2	1	0.729517		2	1	0.988194		2	1	0.794282		2	1	0.913137
ERR1370339	HC		-0.0548557	-0.154247		0.0830749	-0.136468		-0.0250689	0.215077		0.129477	-0.243421			SRR6299645	2	IBD	0.82056		2	1	0.941171		2	1	0.680445		2	1	0.826019		2	1	0.61498		2	1	0.946718
ERR1370343	IBD		0.239153	-0.172639		-0.239539	-0.211038		0.164894	0.0792874		0.373703	0.0525932			SRR6299658	2	IBD	0.894982		2	1	0.918979		2	1	0.71068		2	1	0.958891		2	1	0.723734		2	1	0.891383
ERR1370346	IBD		-0.239472	0.0474232		0.273728	0.0672398		-0.0773929	-0.0521351		-0.254269	0.0146292			SRR6299663	2	IBD	0.81661		2	1	0.753604		2	1	0.658132		2	1	0.899974		2	1	0.537197		2	1	0.787536
ERR1370350	IBD		-0.235216	0.00457593		0.209063	0.0211144		-0.0543354	-0.0461305		-0.0749871	-0.0586379			SRR6299693	2	IBD	0.923636		2	1	0.922941		2	1	0.707803		2	1	0.886409		2	1	0.731825		2	1	0.915585
ERR1370351	IBD		-0.260117	0.10132		0.233465	0.112622		-0.0896321	-0.0259293		-0.250572	-0.0161093			SRR6299743	2	IBD	0.93476		2	1	0.826734		2	1	0.723446		2	1	0.877348		2	1	0.696158		2	1	0.773175
ERR1370354	IBD		-0.336082	0.0199639		0.322289	0.0491894		-0.10696	-0.00460852		-0.209417	-0.0789027			SRR6299777	2	IBD	0.968005		2	1	0.937896		2	1	0.722996		2	1	0.966209		2	1	0.670344		2	1	0.923159
ERR1370356	IBD		-0.219707	-0.0343172		0.223619	-0.0368895		-0.0800271	-0.0172891		-0.175242	-0.0564357			SRR6299802	2	IBD	0.952329		2	1	0.959446		2	1	0.726177		2	1	0.956371		2	1	0.779231		2	1	0.965951
ERR1370359	IBD		-0.143361	0.0381588		0.141681	0.0402792		-0.0686561	-0.0664571		-0.196983	0.077707			SRR6299807	2	IBD	0.924573		2	1	0.906903		2	1	0.71455		2	1	0.911092		2	1	0.693642		2	1	0.879999
ERR1370361	HC		-0.239746	-0.0215884		0.23513	-0.0148873		-0.132327	0.0623174		-0.107112	-0.164795			SRR6299823	2	IBD	0.97512		2	1	0.773643		2	1	0.730877		2	1	0.987049		2	1	0.779432		2	1	0.802326
ERR1370362	HC		-0.0483463	0.00713391		0.0527973	-0.0204484		-0.120468	0.0772393		-0.179273	-0.170633			SRR6299846	2	IBD	0.869729		2	1	0.89574		2	1	0.679536		2	1	0.944752		2	1	0.74649		2	1	0.900719
ERR1370366	IBD		0.139699	-0.14769		-0.130881	-0.294368		0.112972	-0.0432855		0.246583	0.101761			SRR6299859	2	IBD	0.871079		2	1	0.771529		2	1	0.726443		2	1	0.934878		2	1	0.624463		2	1	0.747635
ERR1370370	IBD		-0.177326	0.00771342		0.180781	-0.0562869		-0.0690456	-0.0230319		-0.134348	-0.0352015			SRR6299917	2	IBD	0.900793		2	1	0.905904		2	1	0.708733		2	1	0.993483		2	1	0.812739		2	1	0.891777
ERR1370372	IBD		-0.0558073	-0.0186812		0.148058	0.0187045		-0.0378842	-0.0730172		-0.143711	0.123459			SRR6299929	2	IBD	0.937928		2	1	0.949362		2	1	0.723499		2	1	0.910499		2	1	0.464647		2	1	0.970648
ERR1370373	HC		-0.203531	-0.0590562		0.162919	-0.0176316		-0.109793	0.0344048		-0.0281402	-0.269934			SRR6299932	2	IBD	0.886293		2	1	0.891502		2	1	0.701464		2	1	0.966425		2	1	0.861009		2	1	0.940975
ERR1370374	IBD		0.0666793	-0.12603		-0.0390909	-0.168473		0.0711109	-0.01096		0.128467	0.0609922			SRR6299939	2	IBD	0.932913		2	1	0.953641		2	1	0.721153		2	1	0.950135		2	1	0.758457		2	1	0.927844
ERR1370376	IBD		0.149092	-0.0873372		-0.137217	-0.100475		0.0996985	-0.0890842		0.203108	0.119761			SRR6299955	2	IBD	0.860745		2	1	0.759147		2	1	0.498598		2	1	0.827035		2	1	0.641019		2	1	0.702244
ERR1370377	IBD		-0.197392	-0.00630693		0.232142	0.04102		-0.0495456	-0.066581		-0.25785	0.0431547			SRR6299989	2	IBD	0.895885		2	1	0.934947		2	1	0.715506		2	1	0.994455		2	1	0.798807		2	1	0.944854
ERR1370378	IBD		-0.243319	0.0111621		0.206778	0.0209523		-0.0954845	-0.00946435		-0.182584	-0.0664747			SRR6299995	2	IBD	0.978615		2	1	0.936317		2	1	0.72175		2	1	0.884966		2	1	0.567289		2	1	0.922427
ERR1370380	IBD		0.218756	-0.381965		-0.156038	-0.471395		0.250652	0.0293542		0.399388	0.0476449			SRR6300003	2	IBD	0.517665		2	1	0.668034		2	1	0.677812		2	1	0.954831		2	1	0.583479		2	1	0.673817
ERR1370383	IBD		0.159367	-0.0940079		-0.124038	-0.103437		0.0948938	-0.0827433		0.188917	0.112069			SRR6300004	2	IBD	0.948641		2	1	0.92235		2	1	0.707475		2	1	0.983448		2	1	0.573598		2	1	0.836205
ERR1370387	IBD		0.220298	-0.192435		-0.175311	-0.237038		0.250231	0.0497656		0.397231	0.0273127			SRR6300005	2	IBD	0.952269		2	1	0.922036		2	1	0.720889		2	1	0.947857		2	1	0.732834		2	1	0.902233
ERR1370388	IBD		0.0706535	-0.0391273		0.0574913	0.021448		-0.0495873	-0.0367875		-0.20865	0.059554			SRR6300006	2	IBD	0.961268		2	1	0.95884		2	1	0.713047		2	1	0.885655		2	1	0.689765		2	1	0.931791
ERR1370389	IBD		-0.129815	0.0655812		0.249124	0.113158		-0.0163997	-0.11948		-0.319632	0.25511			SRR6300015	2	IBD	0.8584		2	1	0.640135		2	1	0.61428		2	1	0.568013		2	1	0.593235		2	1	0.718348
ERR1370390	IBD		0.128047	-0.104678		-0.0229133	-0.0942691		-0.0206442	-0.0417831		-0.0419016	-0.0922889			SRR6300071	2	IBD	0.914857		2	1	0.908503		2	1	0.719595		2	1	0.956935		2	1	0.748076		2	1	0.885105
ERR1370391	IBD		0.0109893	-0.0660468		-0.00507278	-0.0647766		-0.0146036	-0.0957534		-0.027713	0.116751			SRR6300094	2	IBD	0.989267		2	1	0.942461		2	1	0.729449		2	1	0.982354		2	1	0.699588		2	1	0.92065
ERR1370395	IBD		-0.218189	0.073234		0.262273	0.0928407		-0.028118	-0.104049		-0.318926	0.192923			SRR6300097	2	IBD	0.956273		2	1	0.952089		2	1	0.730155		2	1	0.934029		2	1	0.693616		2	1	0.963434
ERR1370396	IBD		-0.238562	-0.000368576		0.277004	-0.0113836		-0.0709972	-0.0256596		-0.248548	-0.0192803			SRR6300101	2	IBD	0.916669		2	1	0.901998		2	1	0.729285		2	1	0.895021		2	1	0.643344		2	1	0.795079
ERR1370397	IBD		-0.126977	0.0354724		0.129688	0.0448853		-0.0543587	-0.0956728		-0.205087	0.119804			SRR6300105	2	IBD	0.909685		2	1	0.961268		2	1	0.714873		2	1	0.858518		2	1	0.853592		2	1	0.985607
ERR1370399	IBD		-0.0193158	-0.0800487		0.0580567	-0.05628		-0.000664265	-0.089714		-0.115754	0.176085			SRR5762493	2	IBD	0.826193		2	1	0.772983		2	1	0.495487		2	0	0.28741		2	1	0.614553		2	1	0.784613
ERR1370400	IBD		0.185334	-0.350579		-0.122042	-0.410186		0.214306	0.0515052		0.378924	0.0276842			SRR5762507	2	Control	0.249219		2	0	0.368254		2	0	0.387331		2	0	0.366638		2	0	0.588108		2	0	0.656084
ERR1370401	IBD		-0.226244	0.0515458		0.24533	0.0562556		-0.0792917	-0.0284061		-0.198543	0.0124429			SRR5762517	2	IBD	0.971024		2	1	0.462787		2	1	0.730541		2	0	0.558074		2	1	0.584739		2	1	0.584048
ERR1370402	IBD		-0.203802	0.0758599		0.248796	0.0827414		-0.0430122	-0.0889219		-0.286732	0.144991			SRR5762523	2	Control	0.258456		2	0	0.758876		2	0	0.283099		2	0	0.493276		2	0	0.602504		2	0	0.653008
ERR1370404	IBD		0.202521	-0.351236		-0.14477	-0.421825		0.238855	0.0296542		0.395588	0.0287528			SRR5762526	2	Control	0.33036		2	0	0.514241		2	0	0.378251		2	0	0.574275		2	0	0.654954		2	0	0.713083
ERR1370405	IBD		-0.0306403	-0.0489257		0.099385	-0.0457174		-0.0274609	-0.0599306		-0.150357	0.0466224			SRR5762527	2	Control	0.18969		2	0	0.643515		2	0	0.701123		2	0	0.525475		2	0	0.556297		2	0	0.725324
ERR1370407	IBD		-0.134354	-0.0422636		0.13583	0.000788448		-0.06874	0.0277868		-0.145331	-0.148334			SRR5762530	2	Control	0.534956		2	0	0.526739		2	0	0.577005		2	0	0.240202		2	0	0.554179		2	0	0.648011
ERR1370412	IBD		-0.117535	-0.0169177		0.122429	-0.0493604		-0.0250696	-0.0721783		-0.223923	0.133236			SRR5762533	2	Control	0.216743		2	0	0.557653		2	0	0.293588		2	0	0.237809		2	0	0.547307		2	0	0.717321
ERR1370415	IBD		-0.0884803	-0.059504		0.100655	-0.0632488		-0.0889894	0.0213996		-0.092935	-0.0687757			SRR5762539	2	Control	0.186675		2	0	0.377316		2	0	0.269873		2	0	0.0122415		2	0	0.608362		2	0	0.618598
ERR1370417	IBD		0.115141	-0.125801		-0.128546	-0.134688		0.0207249	-0.0520765		0.0860058	0.0759248			SRR5762551	2	Control	0.698951		2	0	0.42851		2	0	0.563256		2	0	0.989651		2	0	0.541515		2	0	0.641856
ERR1370421	IBD		0.130048	-0.118923		-0.0687124	-0.154587		0.0321253	-0.038228		0.0657539	0.0771453			SRR5762556	2	Control	0.787775		2	0	0.749909		2	0	0.474958		2	1	0.342173		2	0	0.571008		2	0	0.807783
ERR1370425	IBD		0.259134	-0.200173		-0.230365	-0.279018		0.217908	0.0586417		0.388467	0.0662275			ERR5009480	3	Control	0.451457		3	0	0.416817		3	0	0.43698		3	0	0.244922		3	0	0.53243		3	0	0.459514
ERR1370426	IBD		-0.252164	0.0643533		0.218258	0.0758063		-0.0566074	-0.0950553		-0.216979	0.112787			ERR5009562	3	IBD	0.905489		3	1	0.861426		3	1	0.729876		3	1	0.998406		3	1	0.642148		3	1	0.936456
ERR1370427	IBD		-0.284575	0.0830075		0.270655	0.0432951		-0.0354047	-0.0972633		-0.288451	0.15256			ERR5009571	3	IBD	0.900719		3	1	0.491671		3	1	0.72832		3	1	0.974221		3	1	0.610854		3	1	0.689726
ERR1370428	IBD		0.0440897	0.0139768		0.0935222	0.088892		-0.00570415	-0.129786		-0.257331	0.355664			ERR5009577	3	IBD	0.840822		3	1	0.834478		3	1	0.701492		3	1	0.877107		3	1	0.752222		3	1	0.956573
ERR1370429	IBD		-0.189957	-0.0215278		0.20233	-0.0342305		-0.0688697	-0.0745326		-0.111176	0.0956697			ERR5009641	3	IBD	0.94689		3	1	0.846703		3	1	0.723862		3	1	0.959115		3	1	0.690465		3	1	0.905424
ERR1370430	IBD		-0.278705	0.0671054		0.263079	0.0515445		-0.0781005	-0.0354661		-0.28831	0.00930171			ERR5009646	3	IBD	0.698404		3	1	0.422903		3	1	0.388832		3	1	0.640285		3	1	0.488927		3	1	0.74634
ERR1370431	IBD		0.203388	-0.211927		-0.145071	-0.291578		0.130321	0.0332341		0.332097	0.0518443			ERR5009660	3	IBD	0.997387		3	1	0.942428		3	1	0.731059		3	1	0.865319		3	1	0.683905		3	1	0.985455
ERR1370432	IBD		-0.281616	0.0864685		0.242917	0.0629906		-0.07224	-0.0651618		-0.200906	0.0581439			ERR5009668	3	IBD	0.942584		3	1	0.939459		3	1	0.728928		3	1	0.932387		3	1	0.72808		3	1	0.949721
ERR1370434	IBD		0.160426	-0.0856521		-0.118347	-0.0900104		0.0919075	-0.0885882		0.179103	0.130737			ERR5009699	3	IBD	0.72143		3	1	0.43827		3	1	0.401608		3	1	0.737568		3	1	0.538218		3	1	0.594785
ERR1370436	IBD		0.222856	-0.362907		-0.166	-0.476064		0.239136	0.0355485		0.391755	0.0398753			ERR5009723	3	IBD	0.933004		3	1	0.798229		3	1	0.713526		3	1	0.78467		3	1	0.768525		3	1	0.898769
ERR1370440	IBD		0.182581	-0.232873		-0.154489	-0.32674		0.0489986	0.121464		0.201242	-0.19101			ERR5009742	3	IBD	0.773721		3	1	0.532144		3	1	0.380726		3	1	0.820744		3	1	0.538349		3	1	0.74989
ERR1370441	HC		-0.281096	-0.0617371		0.210295	-0.0282343		-0.121923	0.164248		-0.0252691	-0.264213			ERR5009745	3	IBD	0.857576		3	1	0.770225		3	1	0.709856		3	1	0.883252		3	1	0.570071		3	1	0.843915
ERR1370450	IBD		-0.114257	-0.0426531		0.204331	-0.0304512		-0.0780161	-0.0168374		-0.124367	-0.0287553			SRR3206643	3	IBD	0.809492		3	1	0.83025		3	1	0.663548		3	1	0.917771		3	1	0.529213		3	1	0.894818
ERR1370452	IBD		0.141395	-0.249391		-0.0918768	-0.342216		0.0666885	0.0656859		0.246323	0.023349			SRR3206670	3	IBD	0.873555		3	1	0.360989		3	1	0.522501		3	1	0.951455		3	1	0.531275		3	1	0.621372
ERR1370453	IBD		0.0732931	-0.0571784		-0.0144912	-0.0894468		-0.0135004	-0.107581		-0.116152	0.197025			SRR8534043	3	Control	0.747345		3	0	0.723321		3	0	0.301963		3	0	0.670591		3	0	0.56009		3	0	0.817136
ERR1370454	IBD		0.130862	-0.249818		-0.131254	-0.343727		0.0307173	-0.0536918		0.133693	0.0914402			SRR8534046	3	Control	0.732394		3	0	0.70208		3	0	0.605375		3	0	0.342912		3	0	0.591931		3	0	0.716274
ERR1370455	IBD		-0.201985	0.0766823		0.200001	0.0902402		-0.0490795	-0.0979288		-0.245421	0.123775			SRR8534047	3	Control	0.0443375		3	0	0.552832		3	0	0.269366		3	0	0.0882182		3	0	0.643833		3	0	0.693566
ERR1370458	IBD		-0.0852156	-0.0306133		0.127417	-0.128846		0.00133434	-0.0638943		0.0203038	0.0977693			SRR8534065	3	Control	0.681894		3	0	0.630575		3	0	0.71742		3	1	0.421009		3	0	0.557034		3	0	0.774981
ERR1370459	IBD		0.127161	-0.121543		-0.101759	-0.145616		0.0740451	-0.056473		0.166324	0.14127			SRR8534089	3	IBD	0.934806		3	1	0.902909		3	1	0.730911		3	0	0.671654		3	1	0.728057		3	1	0.928847
ERR1370460	IBD		-0.0147426	0.0145117		0.0848529	-0.0523164		-0.00790049	-0.122548		-0.200309	0.327938			SRR8534109	3	Control	0.863434		3	0	0.739041		3	0	0.671306		3	0	0.587427		3	0	0.611129		3	0	0.728009
ERR1370461	IBD		-0.120904	0.0130452		0.111735	0.00125082		-0.0404515	-0.0718664		-0.211554	0.16106			SRR8534172	3	IBD	0.863004		3	1	0.891628		3	1	0.697438		3	0	0.363792		3	1	0.837913		3	1	0.948058
ERR1370463	IBD		0.114252	-0.0975124		-0.0880328	-0.102072		0.0522134	-0.0359957		0.161782	0.0936784			SRR8534187	3	Control	0.0537455		3	0	0.657029		3	0	0.272035		3	1	0.942919		3	0	0.80018		3	0	0.78997
ERR1370464	IBD		0.0267045	-0.067245		0.0892509	-0.021672		-0.00847169	-0.119091		-0.199378	0.314656			SRR8534207	3	IBD	0.90833		3	1	0.704329		3	1	0.63904		3	0	0.37401		3	1	0.561548		3	1	0.803855
ERR1370466	IBD		-0.112816	0.0395447		0.0673867	0.0493842		-0.0327315	-0.0887768		-0.127548	0.144962			SRR8534210	3	Control	0.100941		3	0	0.619749		3	0	0.269		3	0	0.0488344		3	0	0.656807		3	0	0.734709
ERR1370467	IBD		0.0190026	-0.0552647		0.1173	-0.0346838		-0.0859252	0.00911207		-0.193148	-0.100881			SRR8534233	3	IBD	0.941318		3	1	0.942944		3	1	0.728595		3	1	0.999615		3	1	0.917989		3	1	0.978222
ERR1370469	IBD		-0.00792229	-0.0491712		0.0888298	-0.112306		-0.000863473	-0.0661995		-0.0395126	0.148671			SRR8534241	3	IBD	0.935269		3	1	0.940294		3	1	0.72806		3	1	0.631955		3	1	0.82462		3	1	0.972371
ERR1370470	IBD		-0.1022	0.0386633		0.217789	0.0714364		-0.040529	-0.105252		-0.250616	0.174129			ERR1368882	3	IBD	0.948527		3	1	0.604247		3	1	0.731053		3	1	0.94122		3	1	0.544873		3	1	0.538146
ERR1370472	IBD		0.0865825	-0.0796285		-0.0513414	-0.1147		0.0740652	-0.0718108		0.141163	0.142894			ERR1368894	3	IBD	0.897149		3	1	0.661522		3	1	0.669217		3	1	0.248538		3	1	0.681342		3	1	0.820081
ERR1370473	IBD		-0.0378126	-0.0455158		0.0577029	-0.0380878		-0.0585314	-0.073684		-0.112555	0.135962			ERR1368904	3	IBD	0.890879		3	1	0.531828		3	1	0.6016		3	1	0.661301		3	1	0.568124		3	1	0.691051
ERR1370476	IBD		-0.188261	0.0256351		0.214923	0.046587		-0.0764147	-0.0686007		-0.223118	0.0936253			ERR1368909	3	IBD	0.831503		3	1	0.364203		3	1	0.363045		3	1	0.961934		3	1	0.500887		3	1	0.539302
ERR1370478	IBD		0.189028	-0.302628		-0.149667	-0.377976		0.181014	0.0984856		0.343905	-0.0490715			ERR1368914	3	IBD	0.935466		3	1	0.645104		3	1	0.729846		3	1	0.920691		3	1	0.661072		3	1	0.724758
ERR1370479	HC		-0.262075	-0.0359607		0.212988	-0.0135785		-0.150637	0.201871		-0.021803	-0.280483			ERR1368929	3	IBD	0.88491		3	1	0.380925		3	1	0.706448		3	1	0.996827		3	1	0.681697		3	1	0.487595
ERR1370480	IBD		-0.226822	-0.0485847		0.173536	-0.0899907		-0.0396887	0.0287408		-0.0933635	-0.0674908			ERR1368937	3	IBD	0.897594		3	1	0.732578		3	1	0.292304		3	1	0.998474		3	1	0.638948		3	1	0.770975
ERR1370483	IBD		-0.244336	0.0588392		0.244528	0.0703955		-0.0500814	-0.0798243		-0.278164	0.0923544			ERR1368949	3	IBD	0.758548		3	1	0.498443		3	1	0.556004		3	1	0.98486		3	1	0.699924		3	1	0.534445
ERR1370490	IBD		0.238239	-0.334426		-0.193759	-0.394987		0.267117	0.0289452		0.398134	0.0368291			ERR1368956	3	IBD	0.958107		3	1	0.838715		3	1	0.723492		3	1	0.683148		3	1	0.947996		3	1	0.946955
ERR1370491	IBD		-0.168708	0.0422128		0.217464	0.0669595		-0.0379158	-0.101618		-0.235216	0.187751			ERR1368965	3	IBD	0.300175		3	1	0.484853		3	1	0.575351		3	1	0.993992		3	1	0.600141		3	1	0.558666
ERR1370492	HC		0.0775144	-0.225519		-0.0395205	-0.269087		-0.104526	0.243118		0.10935	-0.237715			ERR1368977	3	IBD	0.823016		3	1	0.55634		3	1	0.686586		3	1	0.551199		3	1	0.61634		3	1	0.793938
ERR1370495	IBD		-0.145638	-0.0392608		0.240604	-0.0149058		-0.0967818	0.00558197		-0.228743	-0.0864225			ERR1368990	3	IBD	0.91081		3	1	0.545799		3	1	0.713631		3	1	0.981005		3	1	0.696766		3	1	0.843317
ERR1370496	IBD		0.128935	-0.0789701		-0.118298	-0.0908502		0.0898115	-0.088616		0.19267	0.106114			ERR1369020	3	IBD	0.940662		3	1	0.868548		3	1	0.730627		3	1	0.989522		3	1	0.794693		3	1	0.956621
ERR1370499	IBD		-0.199985	-0.0368651		0.196091	-0.0234386		-0.0927272	-0.00483995		-0.120191	-0.0369154			ERR1369034	3	IBD	0.890103		3	1	0.906473		3	1	0.730168		3	1	0.994811		3	1	0.764931		3	1	0.963313
ERR1370500	IBD		-0.264737	0.0564198		0.22237	0.0375442		-0.0181789	-0.0512596		-0.137842	0.0590307			ERR1369041	3	IBD	0.939796		3	1	0.870742		3	1	0.72112		3	1	0.998361		3	1	0.885085		3	1	0.957692
ERR1370501	IBD		0.179752	-0.291651		-0.141123	-0.387187		0.162709	0.0398107		0.368022	0.0749246			ERR1369046	3	IBD	0.862149		3	1	0.59228		3	1	0.520111		3	1	0.163208		3	1	0.531393		3	1	0.780512
ERR1370503	IBD		0.0427716	-0.0318573		0.00915718	-0.0762928		-0.0206193	-0.108095		-0.135683	0.219427			ERR1369061	3	IBD	0.885067		3	1	0.921731		3	1	0.725319		3	1	0.777317		3	1	0.86371		3	1	0.968645
ERR1370504	IBD		0.200208	-0.316108		-0.153397	-0.440452		0.206513	0.0280225		0.371193	0.0666272			ERR1369063	3	IBD	0.891353		3	1	0.935193		3	1	0.709173		3	1	0.988007		3	1	0.829859		3	1	0.967235
ERR1370506	IBD		0.20961	-0.208291		-0.189274	-0.252667		0.0694433	0.0487427		0.192384	-0.0824236			ERR1369064	3	IBD	0.942651		3	1	0.816912		3	1	0.726989		3	1	0.999153		3	1	0.729062		3	1	0.883622
ERR1370507	IBD		-0.00303036	-0.00968852		0.127616	0.0364809		-0.0444754	-0.0576196		-0.250928	0.102047			ERR1369069	3	IBD	0.972453		3	1	0.956169		3	1	0.727724		3	1	0.998421		3	1	0.871367		3	1	0.988189
ERR1370514	IBD		-0.161214	0.091608		0.146363	0.0961937		-0.0595194	-0.105432		-0.193761	0.157526			ERR1369072	3	IBD	0.958074		3	1	0.889034		3	1	0.730891		3	1	0.997638		3	1	0.690434		3	1	0.963707
ERR1370517	IBD		-0.0201603	0.0331542		0.0296341	0.0009802		-0.0283264	-0.0883952		-0.157814	0.181415			ERR1369077	3	IBD	0.907683		3	1	0.946491		3	1	0.724677		3	1	0.994788		3	1	0.786206		3	1	0.981342
ERR1370519	IBD		0.26697	-0.341956		-0.210401	-0.430063		0.1634	0.0184214		0.339696	0.0441251			ERR1369081	3	IBD	0.903049		3	1	0.955429		3	1	0.725298		3	1	0.886394		3	1	0.87248		3	1	0.987339
ERR1370523	IBD		0.160259	-0.0993971		-0.157366	-0.118471		0.248011	0.0353613		0.403976	0.0252388			ERR1369091	3	IBD	0.903865		3	1	0.700302		3	1	0.72375		3	1	0.772812		3	1	0.682477		3	1	0.719495
ERR1370524	IBD		-0.26104	0.0275833		0.245834	0.0432493		-0.067035	-0.0533812		-0.237336	-0.002406			ERR1369103	3	IBD	0.957126		3	1	0.905936		3	1	0.729858		3	1	0.766129		3	1	0.906008		3	1	0.910597
ERR1370526	IBD		0.15237	-0.101829		-0.124109	-0.105396		0.0986532	-0.0830758		0.181204	0.127705			ERR1369105	3	IBD	0.928889		3	1	0.806479		3	1	0.725374		3	1	0.569655		3	1	0.716673		3	1	0.901205
ERR1370529	IBD		0.154712	-0.0925855		-0.123804	-0.0993282		0.0984659	-0.0896374		0.194002	0.125639			ERR1369117	3	IBD	0.838677		3	1	0.615578		3	1	0.351687		3	1	0.982054		3	1	0.607998		3	1	0.587672
ERR1370530	IBD		-0.0602179	0.00438671		0.083597	0.031198		-0.0331649	-0.120117		-0.249546	0.226172			ERR1369120	3	IBD	0.898797		3	1	0.806317		3	1	0.728896		3	1	0.964241		3	1	0.686687		3	1	0.87328
ERR1370532	IBD		0.211397	-0.293529		-0.172933	-0.397666		0.0892311	0.0161514		0.337862	0.0482984			ERR1369132	3	IBD	0.923292		3	1	0.833684		3	1	0.725203		3	1	0.927572		3	1	0.743446		3	1	0.922746
ERR1370533	IBD		0.105476	-0.0388432		-0.0485383	-0.0125203		0.00532396	-0.124076		-0.17427	0.352047			ERR1369138	3	IBD	0.912026		3	1	0.92864		3	1	0.720827		3	1	0.992054		3	1	0.844446		3	1	0.969174
ERR1370534	IBD		0.20429	-0.283563		-0.14637	-0.341747		0.232883	0.0274678		0.382375	0.0300463			ERR1369145	3	IBD	0.889509		3	1	0.952804		3	1	0.714333		3	1	0.959576		3	1	0.78777		3	1	0.98781
ERR1370536	IBD		-0.123336	-0.00709109		0.215525	0.0464637		-0.0453634	-0.0952475		-0.242678	0.13297			ERR1369146	3	IBD	0.929943		3	1	0.8608		3	1	0.727729		3	1	0.544984		3	1	0.688812		3	1	0.906697
ERR2172357	IBD		-0.0986826	-0.216884		0.0127902	-0.359042		0.0488411	0.102433		0.232481	-0.108259			ERR1369150	3	IBD	0.865701		3	1	0.596336		3	1	0.527197		3	1	0.947207		3	1	0.562048		3	1	0.736934
ERR2172358	IBD		-0.255426	-0.0418979		0.172936	-0.0302432		-0.0749942	0.0258953		-0.0876835	-0.107179			ERR1369158	3	IBD	0.922725		3	1	0.952348		3	1	0.726138		3	1	0.826193		3	1	0.748567		3	1	0.988065
ERR2172364	IBD		-0.0437892	-0.0209149		0.12709	0.00605172		-0.0826675	-0.0119443		-0.246375	-0.166613			ERR1369184	3	IBD	0.95941		3	1	0.843819		3	1	0.729391		3	1	0.988664		3	1	0.745782		3	1	0.925336
ERR2172366	IBD		-0.29843	-0.0253133		0.223693	-0.0402765		-0.0819389	-0.00179873		-0.180681	-0.0972021			ERR1369198	3	IBD	0.865327		3	1	0.871653		3	1	0.722645		3	1	0.0667729		3	1	0.854794		3	1	0.915686
ERR2172370	IBD		-0.258338	-0.0545901		0.178254	-0.0335131		-0.0899576	0.0313205		-0.100344	-0.135253			ERR1369234	3	IBD	0.904615		3	1	0.905557		3	1	0.687338		3	1	0.974533		3	1	0.845702		3	1	0.954197
ERR2172371	HC		-0.285629	-0.0530249		0.202071	-0.0170717		-0.101563	0.0608155		-0.107362	-0.192414			ERR1369241	3	IBD	0.894986		3	1	0.740878		3	1	0.725839		3	1	0.97762		3	1	0.74763		3	1	0.891592
ERR2172373	HC		-0.292956	-0.0218756		0.229858	-0.0187833		-0.0937357	0.0148548		-0.139703	-0.115903			ERR1369249	3	IBD	0.896601		3	1	0.813524		3	1	0.584558		3	1	0.516083		3	1	0.80246		3	1	0.887846
ERR2172374	HC		-0.290559	-0.0570588		0.186069	-0.0224376		-0.0887457	0.0664377		-0.0731584	-0.198037			ERR1369331	3	IBD	0.65434		3	1	0.339103		3	1	0.327738		3	1	0.690961		3	1	0.586573		3	1	0.685378
ERR2172375	HC		-0.273823	-0.0648734		0.169674	-0.0304515		-0.100644	0.0934609		-0.0579888	-0.216652			ERR1369332	3	IBD	0.839893		3	1	0.625362		3	1	0.726789		3	0	0.0706151		3	1	0.83468		3	1	0.88488
ERR2172377	HC		-0.310205	-0.0365146		0.206305	0.00422322		-0.108089	0.0610769		-0.102339	-0.197487			ERR1369337	3	Control	0.181573		3	0	0.242204		3	0	0.269911		3	1	0.756428		3	0	0.599818		3	0	0.694609
ERR2172378	HC		-0.258913	-0.0401006		0.203417	-0.0105387		-0.102421	0.0293917		-0.133818	-0.153779			ERR1369377	3	IBD	0.570371		3	1	0.231472		3	1	0.412956		3	0	0.868447		3	1	0.485644		3	1	0.673256
ERR2172379	HC		-0.315744	-0.0273095		0.24141	0.00514633		-0.0942977	0.015873		-0.162836	-0.138625			ERR1369424	3	Control	0.322956		3	0	0.207839		3	0	0.315007		3	1	0.862194		3	0	0.613898		3	0	0.54317
ERR2172380	HC		-0.302156	-0.0522528		0.181673	-0.0429317		-0.100361	0.0707994		-0.0703159	-0.198401			ERR1369430	3	IBD	0.71728		3	1	0.682259		3	1	0.649592		3	1	0.086483		3	1	0.635441		3	1	0.865852
ERR2172382	HC		-0.276721	-0.0537205		0.203241	-0.00390774		-0.0998682	0.0553087		-0.117442	-0.18678			ERR1369435	3	IBD	0.530168		3	1	0.508074		3	1	0.586722		3	0	0.0673073		3	1	0.492973		3	1	0.775179
ERR2172384	HC		-0.191932	-0.123784		0.120514	-0.192962		-0.0559639	0.020251		-0.00082709	-0.136152			ERR1369442	3	Control	0.0798615		3	0	0.138416		3	0	0.27443		3	0	0.100895		3	0	0.392778		3	0	0.454182
ERR2172394	HC		-0.193594	-0.0378021		0.13755	0.0203074		-0.0766264	-0.0114205		-0.206485	-0.126347			ERR1369452	3	Control	0.842384		3	0	0.632824		3	0	0.649451		3	0	0.0974572		3	0	0.83791		3	0	0.845882
ERR2172396	HC		-0.19506	-0.0386022		0.156971	0.0458534		-0.0651479	-0.0190304		-0.206899	-0.0873571			ERR1369464	3	Control	0.0852054		3	0	0.23157		3	0	0.275927		3	1	0.922061		3	0	0.397221		3	0	0.660772
ERR2172397	HC		-0.160201	-0.119716		0.0795336	-0.215379		-0.0535403	0.025035		0.00197134	-0.134864			ERR1369467	3	IBD	0.909969		3	1	0.936894		3	1	0.675659		3	1	0.402452		3	1	0.879053		3	1	0.974989
ERR2172406	HC		-0.23959	-0.0489516		0.204674	0.0415508		-0.0973627	0.0177		-0.163671	-0.202424			ERR1369526	3	IBD	0.861174		3	1	0.844652		3	1	0.269549		3	1	0.969004		3	1	0.755883		3	1	0.923849
ERR2172410	HC		-0.23762	-0.0205634		0.247138	0.0451231		-0.084015	0.0121524		-0.162094	-0.130189			ERR1369530	3	Control	0.0724924		3	0	0.219289		3	0	0.270018		3	1	0.322336		3	0	0.4554		3	0	0.485773
ERR2172411	HC		-0.244292	-0.0244266		0.242731	0.040162		-0.0802561	0.0108326		-0.155195	-0.124186			ERR1369543	3	IBD	0.859246		3	1	0.717928		3	1	0.643496		3	0	0.401349		3	1	0.750537		3	1	0.896435
ERR2172412	HC		0.0332764	-0.0676891		0.0190426	-0.0472287		-0.100444	0.118339		-0.0300375	-0.310048			ERR1369550	3	Control	0.0805778		3	0	0.551626		3	0	0.326618		3	0	0.499549		3	0	0.438044		3	0	0.803397
ERR2172413	HC		-0.247517	-0.0416765		0.219069	0.00987503		-0.0800443	0.0628026		-0.0853099	-0.211113			ERR1369556	3	Control	0.101691		3	0	0.173109		3	0	0.273147		3	1	0.131095		3	0	0.384557		3	0	0.620785
ERR2172414	HC		-0.228849	-0.0136246		0.258164	0.046273		-0.0833053	0.000261435		-0.174334	-0.106625			ERR1369559	3	Control	0.0783105		3	0	0.201247		3	0	0.271414		3	1	0.483291		3	0	0.438298		3	0	0.494381
ERR2172415	HC		-0.154821	-0.0408867		0.212267	0.0332827		-0.0751687	-0.000228121		-0.154441	-0.0791124			ERR1369562	3	IBD	0.874005		3	1	0.953455		3	1	0.71168		3	0	0.0211902		3	1	0.945349		3	1	0.984413
ERR2172416	HC		-0.238626	-0.0341827		0.217717	0.0163629		-0.0765909	0.072271		-0.0613982	-0.211864			ERR1369579	3	Control	0.420246		3	0	0.719704		3	0	0.416249		3	0	0.036664		3	0	0.57107		3	0	0.774774
ERR2172417	HC		-0.201665	-0.0673444		0.218646	0.00657381		-0.0736865	0.0236922		-0.131485	-0.149431			ERR1369600	3	IBD	0.960608		3	1	0.927927		3	1	0.729546		3	1	0.851436		3	1	0.537194		3	1	0.970934
ERR2172420	HC		-0.247743	-0.0579566		0.204326	0.00778625		-0.0748916	0.0597066		-0.0742374	-0.211295			ERR1369618	3	Control	0.554224		3	0	0.462125		3	0	0.43794		3	0	0.339933		3	0	0.449256		3	0	0.705686
ERR2172421	HC		-0.251488	-0.0441358		0.209722	0.0165239		-0.0781934	0.0563815		-0.0895639	-0.195211			ERR1369660	3	Control	0.144111		3	0	0.449167		3	0	0.516991		3	1	0.272168		3	0	0.436252		3	0	0.733752
ERR2172422	HC		-0.24421	-0.0412366		0.21945	0.0255262		-0.0673453	0.0380827		-0.10091	-0.163608			ERR1369661	3	IBD	0.869382		3	1	0.864208		3	1	0.674065		3	0	0.000394962		3	1	0.696618		3	1	0.922948
ERR2172423	HC		-0.218804	-0.0468499		0.200308	0.00704605		-0.0763511	0.0786669		-0.0590093	-0.211083			ERR1369668	3	Control	0.272405		3	0	0.196199		3	0	0.29211		3	0	0.212716		3	0	0.486708		3	0	0.419418
ERR2172424	HC		-0.225662	-0.0611624		0.187466	-0.00287134		-0.0649098	0.0822043		-0.0378948	-0.215194			ERR1369687	3	Control	0.141698		3	0	0.278107		3	0	0.299575		3	0	0.204803		3	0	0.513325		3	0	0.481046
ERR2172431	HC		-0.267827	-0.0639454		0.225134	0.0112596		-0.081545	-0.00606626		-0.161107	-0.122336			ERR1369691	3	IBD	0.40825		3	1	0.309938		3	1	0.272442		3	1	0.796627		3	1	0.531106		3	1	0.458856
ERR2172432	HC		-0.0626946	-0.172218		-0.0282489	-0.327179		-0.0126678	0.104903		0.167859	-0.114919			ERR1369692	3	IBD	0.870026		3	1	0.737504		3	1	0.729649		3	0	0.133078		3	1	0.716146		3	1	0.880483
ERR2172433	HC		-0.219266	-0.0650909		0.178429	-0.0175998		-0.0967687	0.031547		-0.102512	-0.173654			ERR1369726	3	IBD	0.860575		3	1	0.9541		3	1	0.711206		3	1	0.984106		3	1	0.871275		3	1	0.982425
ERR2172434	HC		-0.256773	-0.0665611		0.198817	0.00085897		-0.0722096	0.0280614		-0.104484	-0.178077			ERR1369740	3	IBD	0.810306		3	1	0.369897		3	1	0.570115		3	0	0.312988		3	1	0.64859		3	1	0.707772
ERR2172445	HC		-0.106711	-0.191497		0.0347829	-0.312138		-0.019826	0.0856048		0.145539	-0.117683			ERR1369743	3	Control	0.0973014		3	0	0.485128		3	0	0.382809		3	1	0.61822		3	0	0.443447		3	0	0.754334
ERR2172446	IBD		-0.152497	-0.0302703		0.143944	0.0156316		-0.0477633	-0.0326014		-0.143168	-0.0359128			ERR1369766	3	Control	0.231623		3	0	0.250271		3	0	0.277443		3	0	0.0860214		3	0	0.530079		3	0	0.444954
ERR2172447	IBD		-0.270517	-0.0523465		0.248822	-0.0360617		-0.0719005	-0.0310801		-0.193696	-0.0890565			ERR1369769	3	Control	0.0707825		3	0	0.343514		3	0	0.271148		3	1	0.367905		3	0	0.402543		3	0	0.691049
ERR2172448	IBD		-0.290544	-0.02964		0.256882	0.0435386		-0.0720383	-0.0107936		-0.1854	-0.119838			ERR1369771	3	IBD	0.266886		3	1	0.214592		3	1	0.275909		3	1	0.543802		3	1	0.510449		3	1	0.500122
ERR2172449	IBD		-0.237326	-0.0839435		0.143724	-0.197042		-0.0270761	0.00679269		0.0412622	-0.0725614			ERR1369807	3	IBD	0.349906		3	1	0.357016		3	1	0.283433		3	1	0.755111		3	1	0.532553		3	1	0.694358
ERR2172450	IBD		0.00838031	-0.0700742		0.082329	-0.0296805		-0.0364621	-0.107751		-0.209824	0.14712			ERR1369813	3	IBD	0.841334		3	1	0.594364		3	1	0.329825		3	1	0.185359		3	1	0.633795		3	1	0.754614
ERR2172451	IBD		-0.0314442	-0.0764982		-0.0296273	-0.087421		0.0274574	0.0160826		0.0909363	0.00883328			ERR1369842	3	Control	0.855247		3	0	0.686235		3	0	0.27		3	0	0.0115959		3	0	0.548966		3	0	0.878049
ERR2172452	IBD		-0.28686	-0.0117062		0.262754	0.0558258		-0.0639707	-0.0247219		-0.180924	-0.106379			ERR1369845	3	Control	0.0328136		3	0	0.383272		3	0	0.269086		3	0	0.0178327		3	0	0.493038		3	0	0.651795
ERR2172453	IBD		-0.211073	-0.0231642		0.160982	0.0136154		-0.0471215	-0.070654		-0.0837667	0.0278163			ERR1369863	3	Control	0.126157		3	0	0.379231		3	0	0.294799		3	1	0.814114		3	0	0.395801		3	0	0.745594
ERR2172454	IBD		-0.296867	-0.0474169		0.222446	0.00755777		-0.0250031	0.00539463		-0.0730857	-0.129051			ERR1369880	3	Control	0.249507		3	0	0.188829		3	0	0.312398		3	0	0.0562972		3	0	0.42209		3	0	0.572141
ERR2172455	IBD		-0.280348	-0.0379621		0.223131	0.0209211		-0.0634356	0.0140362		-0.0927487	-0.191406			ERR1369890	3	Control	0.109199		3	0	0.162155		3	0	0.279596		3	0	0.49984		3	0	0.434083		3	0	0.564985
ERR2172456	IBD		-0.233292	0.0205483		0.248867	0.0715173		-0.0471774	-0.0871571		-0.230718	0.0651439			ERR1369896	3	Control	0.18104		3	0	0.235514		3	0	0.300179		3	0	0.465753		3	0	0.459862		3	0	0.670868
ERR2172457	IBD		-0.290706	-0.0295206		0.233581	0.0269345		-0.0462128	0.00146849		-0.105368	-0.171768			ERR1369910	3	Control	0.180204		3	0	0.170015		3	0	0.270957		3	0	0.0580094		3	0	0.480866		3	0	0.484139
ERR2172458	IBD		-0.287569	-0.0296821		0.235153	0.0252152		-0.0441932	-0.0567088		-0.145629	-0.00349051			ERR1369917	3	Control	0.24044		3	0	0.416953		3	0	0.345727		3	0	0.0261918		3	0	0.429276		3	0	0.609499
ERR2172459	IBD		-0.289005	-0.0153367		0.233926	0.014447		0.00581878	-0.0590516		-0.12479	0.0701879			ERR1369919	3	Control	0.0451061		3	0	0.242497		3	0	0.269697		3	0	0.137579		3	0	0.45456		3	0	0.432128
ERR2172460	IBD		-0.245954	0.00234401		0.233604	0.0649288		-0.0438824	-0.0643076		-0.199415	0.0349899			ERR1369926	3	Control	0.132786		3	0	0.222342		3	0	0.285196		3	0	0.131381		3	0	0.448303		3	0	0.49588
ERR2172461	IBD		-0.271738	-0.0459499		0.215326	-0.0801051		-0.0267303	-0.0689833		-0.141614	0.0719788			ERR1369959	3	IBD	0.688353		3	1	0.408441		3	1	0.398335		3	0	0.0500362		3	1	0.447153		3	1	0.729897
ERR2172462	IBD		-0.0541805	-0.218953		-0.00266504	-0.328609		0.0929806	0.0960535		0.232519	-0.106767			ERR1369966	3	IBD	0.876225		3	1	0.941628		3	1	0.708753		3	0	0.0445382		3	1	0.93156		3	1	0.980456
ERR2172463	IBD		-0.00334411	-0.184611		0.017066	-0.302043		0.0822017	-0.0341872		0.23449	0.0549306			ERR1369971	3	Control	0.0662137		3	0	0.158268		3	0	0.270822		3	1	0.293738		3	0	0.474273		3	0	0.459587
ERR2172464	IBD		-0.194093	-0.148953		0.117229	-0.260478		0.023673	-0.0129141		0.131835	-0.0353465			ERR1369976	3	IBD	0.447124		3	1	0.251042		3	1	0.283294		3	0	0.0151475		3	1	0.517701		3	1	0.403119
ERR2172465	IBD		-0.159007	0.00125301		0.148544	0.0340475		-0.00194627	-0.0928003		-0.101392	0.123284			ERR1369977	3	Control	0.0832285		3	0	0.208569		3	0	0.292861		3	0	0.019805		3	0	0.459337		3	0	0.439023
ERR2172466	IBD		-0.305542	-0.0194347		0.238883	0.0169933		-0.0372935	-0.0193955		-0.127521	-0.11109			ERR1369988	3	Control	0.127473		3	0	0.0854348		3	0	0.272919		3	0	0.0299543		3	0	0.519186		3	0	0.398295
ERR2172467	IBD		-0.272119	-0.000177911		0.249939	0.0603206		-0.0288044	-0.100853		-0.275612	0.154864			ERR1370006	3	Control	0.074242		3	0	0.345931		3	0	0.285194		3	0	0.067527		3	0	0.433574		3	0	0.698154
ERR2172468	IBD		0.0439904	-0.122159		-0.0264342	-0.257038		0.0575113	-0.0679784		0.192195	0.0887272			ERR1370011	3	IBD	0.912059		3	1	0.784331		3	1	0.718784		3	0	0.148029		3	1	0.813145		3	1	0.949269
ERR2172469	IBD		-0.313405	0.0107444		0.286784	0.0497303		-0.0458315	-0.0844353		-0.263031	0.0824764			ERR1370024	3	Control	0.110739		3	0	0.365167		3	0	0.307039		3	0	0.323539		3	0	0.406732		3	0	0.828929
ERR2172470	IBD		-0.300412	-0.0377271		0.240546	-0.00381171		-0.0510308	-0.00301976		-0.126669	-0.15068			ERR1370031	3	IBD	0.505059		3	1	0.302336		3	1	0.396022		3	0	0.0191124		3	1	0.609752		3	1	0.686923
ERR2172471	IBD		-0.283323	0.00760255		0.267012	0.0582267		-0.0366941	-0.094151		-0.288953	0.13079			ERR1370043	3	Control	0.265332		3	0	0.267553		3	0	0.550311		3	0	0.211321		3	0	0.444944		3	0	0.583298
ERR2172472	IBD		-0.190768	-0.000246573		0.191808	0.0404328		-0.0159272	-0.0790019		-0.153685	0.104297			ERR1370053	3	Control	0.129269		3	0	0.382092		3	0	0.275356		3	0	0.0554228		3	0	0.392021		3	0	0.607275
ERR2172473	IBD		-0.314331	-0.0439028		0.270551	0.0352397		-0.063133	-0.0381167		-0.220355	-0.117704			ERR1370084	3	Control	0.104368		3	0	0.103776		3	0	0.272544		3	1	0.820397		3	0	0.465211		3	0	0.442539
ERR2172474	IBD		-0.218243	-0.0465565		0.159773	0.00417841		-0.0295181	0.0113519		-0.0585842	-0.190694			ERR1370096	3	Control	0.453163		3	0	0.503361		3	0	0.30403		3	0	0.328379		3	0	0.756668		3	0	0.83561
ERR2172483	HC		0.0450392	-0.122816		-0.0447522	-0.221161		-0.0300249	-0.00771157		-0.0311391	-0.138749			ERR1370097	3	Control	0.362315		3	0	0.489136		3	0	0.29438		3	0	0.214039		3	0	0.70848		3	0	0.773976
ERR2172502	HC		-0.304224	-0.0209267		0.234368	0.0430968		-0.112658	0.0213442		-0.113125	-0.264486			ERR1370100	3	Control	0.588722		3	0	0.467452		3	0	0.651932		3	0	0.138472		3	0	0.586621		3	0	0.862144
ERR2172503	HC		-0.300437	-0.0223969		0.228303	0.0482104		-0.107168	0.0184857		-0.128026	-0.253626			ERR1370101	3	Control	0.0931559		3	0	0.319039		3	0	0.289892		3	0	0.135519		3	0	0.387861		3	0	0.726723
ERR2172504	HC		-0.30687	-0.0206408		0.217299	0.0343548		-0.108704	0.0192797		-0.10674	-0.263295			ERR1370106	3	Control	0.499398		3	0	0.323428		3	0	0.300051		3	1	0.274032		3	0	0.56158		3	0	0.649459
ERR2172508	HC		-0.316692	-0.0371642		0.250398	0.0318266		-0.0926226	-0.0204255		-0.170274	-0.215867			ERR1370137	3	Control	0.0675682		3	0	0.266389		3	0	0.269256		3	0	0.0258127		3	0	0.3942		3	0	0.591541
ERR2172509	HC		-0.31456	-0.0342106		0.228147	0.0271154		-0.107711	0.015187		-0.105443	-0.272293			ERR1370139	3	IBD	0.728633		3	1	0.506063		3	1	0.439436		3	1	0.868836		3	1	0.643279		3	1	0.501335
ERR2172511	HC		-0.30394	-0.0324522		0.228181	0.0392868		-0.106152	0.0277446		-0.116718	-0.265252			ERR1370160	3	IBD	0.80136		3	1	0.618654		3	1	0.654881		3	0	0.0952081		3	1	0.654157		3	1	0.847625
ERR2172512	HC		-0.308934	-0.0241415		0.222528	0.0357538		-0.109476	0.0290785		-0.0989455	-0.270235			ERR1370229	3	IBD	0.871671		3	1	0.952515		3	1	0.689732		3	1	0.920251		3	1	0.939382		3	1	0.980158
ERR2172513	HC		-0.301705	-0.0406399		0.246923	0.0315564		-0.0986615	-0.00876466		-0.157464	-0.233133			ERR1370256	3	IBD	0.892682		3	1	0.45272		3	1	0.724788		3	1	0.998331		3	1	0.644045		3	1	0.800534
ERR2172514	HC		-0.304481	-0.0351921		0.227324	0.034043		-0.0978692	6.16347e-05		-0.127706	-0.254053			ERR1370267	3	IBD	0.863058		3	1	0.49458		3	1	0.669052		3	1	0.997695		3	1	0.605431		3	1	0.563554
ERR2172515	HC		-0.294958	-0.0475505		0.220615	0.00119406		-0.113625	0.0380448		-0.108636	-0.25712			ERR1370339	3	Control	0.189689		3	0	0.241083		3	0	0.397674		3	1	0.512633		3	0	0.412789		3	0	0.756973
ERR2172517	HC		-0.300054	-0.0234815		0.218341	0.0346699		-0.113192	0.0212809		-0.111003	-0.262672			ERR1370346	3	IBD	0.802186		3	1	0.576558		3	1	0.691159		3	1	0.461039		3	1	0.556599		3	1	0.699508
ERR2172518	HC		-0.303153	-0.0515133		0.240928	-0.0185617		-0.102212	0.00525318		-0.143643	-0.205518			ERR1370351	3	IBD	0.913687		3	1	0.678299		3	1	0.697463		3	1	0.55722		3	1	0.641243		3	1	0.696154
ERR2172519	HC		-0.280722	-0.0436966		0.190447	-0.00926363		-0.11396	0.0354347		-0.066913	-0.280109			ERR1370354	3	IBD	0.760912		3	1	0.27044		3	1	0.498309		3	1	0.253134		3	1	0.513733		3	1	0.660917
ERR2172520	HC		-0.294285	-0.0441921		0.203841	0.0015179		-0.118066	0.0417713		-0.0616574	-0.285479			ERR1370361	3	Control	0.401799		3	0	0.254541		3	0	0.40778		3	0	0.501695		3	0	0.477964		3	0	0.65278
ERR2172521	HC		-0.303955	-0.0406538		0.233466	0.00980096		-0.107335	0.0103577		-0.1106	-0.271571			ERR1370366	3	IBD	0.966054		3	1	0.882599		3	1	0.731059		3	1	0.987698		3	1	0.770183		3	1	0.952013
ERR2172522	HC		-0.305136	-0.0342248		0.216537	0.022356		-0.113737	0.0346925		-0.0692487	-0.277905			ERR1370374	3	IBD	0.866635		3	1	0.725862		3	1	0.726269		3	1	0.998074		3	1	0.666852		3	1	0.834094
ERR2172523	HC		-0.297258	-0.0425354		0.209596	0.0175857		-0.113371	0.0441754		-0.0724406	-0.284413			ERR1370377	3	IBD	0.872033		3	1	0.41868		3	1	0.62135		3	1	0.237859		3	1	0.687981		3	1	0.648385
ERR2172524	HC		-0.308182	-0.0455555		0.223965	0.00909774		-0.106786	0.013954		-0.110539	-0.264709			ERR1370397	3	IBD	0.928039		3	1	0.704218		3	1	0.730457		3	1	0.994568		3	1	0.754264		3	1	0.752489
ERR2172525	HC		-0.294633	-0.0374894		0.211277	0.019549		-0.115848	0.0359615		-0.078482	-0.280137			ERR1370407	3	IBD	0.426603		3	1	0.467299		3	1	0.415343		3	1	0.399739		3	1	0.492756		3	1	0.786597
ERR2172526	HC		-0.281336	-0.0334273		0.203833	0.023478		-0.114621	0.0279385		-0.0751128	-0.273707			ERR1370412	3	IBD	0.817781		3	1	0.427295		3	1	0.573715		3	1	0.977106		3	1	0.60792		3	1	0.714348
ERR2172527	HC		0.0914723	-0.0709174		-0.0730343	-0.0702673		-0.129654	0.0514617		0.0671755	-0.299265			ERR1370421	3	IBD	0.917682		3	1	0.731904		3	1	0.636735		3	1	0.95645		3	1	0.830696		3	1	0.950024
ERR2172528	HC		-0.288718	-0.0417429		0.219801	0.0239896		-0.105497	0.00890454		-0.116103	-0.273144			ERR1370426	3	IBD	0.892313		3	1	0.439248		3	1	0.677061		3	1	0.803628		3	1	0.788687		3	1	0.732029
ERR2172529	HC		-0.323675	-0.0354825		0.243412	0.0374007		-0.0994177	-0.00666528		-0.143844	-0.245381			ERR1370429	3	IBD	0.836213		3	1	0.383472		3	1	0.605635		3	1	0.708819		3	1	0.653121		3	1	0.676163
ERR2172533	HC		-0.315454	-0.0388178		0.239824	0.0296727		-0.0935033	-0.021324		-0.162419	-0.232767			ERR1370452	3	IBD	0.478859		3	1	0.892964		3	1	0.73055		3	1	0.948419		3	1	0.743097		3	1	0.968639
ERR2172534	HC		-0.307719	-0.0269669		0.250129	0.0486973		-0.0991053	-0.00388652		-0.150363	-0.240349			ERR1370453	3	IBD	0.930153		3	1	0.801309		3	1	0.723382		3	1	0.536154		3	1	0.64346		3	1	0.917059
ERR2172536	HC		-0.261182	-0.0323412		0.189345	0.0278475		-0.114345	0.052841		-0.0477325	-0.289567			ERR1370458	3	IBD	0.959074		3	1	0.72528		3	1	0.731033		3	1	0.898015		3	1	0.680132		3	1	0.86384
ERR2172537	HC		-0.295078	-0.0271082		0.245749	0.0456801		-0.0978059	0.00331324		-0.16508	-0.205753			ERR1370473	3	IBD	0.80897		3	1	0.645569		3	1	0.57615		3	1	0.96546		3	1	0.699595		3	1	0.829883
ERR2172538	HC		-0.315236	-0.0156529		0.227136	0.0482601		-0.0942574	-0.00966268		-0.144431	-0.235272			ERR1370478	3	IBD	0.975785		3	1	0.86618		3	1	0.731059		3	0	0.112017		3	1	0.826873		3	1	0.947124
ERR2172540	HC		-0.296212	-0.0342275		0.199059	0.0230444		-0.113308	0.0364391		-0.0590503	-0.289584			ERR1370491	3	IBD	0.911122		3	1	0.549627		3	1	0.687919		3	0	0.129676		3	1	0.689339		3	1	0.783934
ERR2172541	HC		-0.303989	-0.030786		0.23561	0.0367255		-0.101883	0.00465215		-0.125742	-0.253605			ERR1370492	3	Control	0.128032		3	0	0.64765		3	0	0.272308		3	1	0.46786		3	0	0.461445		3	0	0.871996
ERR2172542	HC		0.118766	-0.125424		-0.108582	-0.0865296		-0.0326412	0.0112203		0.00212308	0.0456924			ERR1370503	3	IBD	0.973584		3	1	0.818151		3	1	0.731047		3	1	0.95049		3	1	0.783311		3	1	0.916547
ERR2172543	HC		-0.319809	-0.0312382		0.243099	0.0360331		-0.0926556	-0.015244		-0.162521	-0.227047			ERR1370517	3	IBD	0.940991		3	1	0.836115		3	1	0.720651		3	1	0.928224		3	1	0.804437		3	1	0.931522
ERR2172544	HC		-0.30458	-0.0300041		0.217013	0.0276085		-0.103204	0.0060002		-0.109471	-0.272398			ERR1370523	3	IBD	0.907892		3	1	0.923594		3	1	0.729774		3	1	0.737034		3	1	0.631229		3	1	0.978976
ERR2172547	IBD		-0.31051	-0.021768		0.234876	0.0454054		-0.0989968	0.00520757		-0.149847	-0.235317			ERR1370530	3	IBD	0.914066		3	1	0.720644		3	1	0.721344		3	1	0.970748		3	1	0.808162		3	1	0.882659
ERR2172548	IBD		-0.21061	-0.0307467		0.217635	-0.00567044		-0.0462275	-0.0500935		-0.108306	-0.0458786			ERR1370536	3	IBD	0.923252		3	1	0.650912		3	1	0.719898		3	1	0.686722		3	1	0.777895		3	1	0.826352
ERR2172549	IBD		-0.314065	-0.0356313		0.218708	0.0271156		-0.10864	0.0141452		-0.0902073	-0.277884			ERR2172357	3	IBD	0.576397		3	1	0.447688		3	1	0.370296		3	1	0.413059		3	1	0.666302		3	1	0.811713
ERR2172551	IBD		-0.311196	0.0305953		0.265084	0.0900305		-0.0735295	-0.0495266		-0.213275	-0.139667			ERR2172370	3	IBD	0.309341		3	1	0.173191		3	1	0.276569		3	0	0.174881		3	1	0.598073		3	1	0.703646
ERR2172552	IBD		-0.312959	-0.00576564		0.253367	0.0568258		-0.105485	0.00673566		-0.133209	-0.240423			ERR2172375	3	Control	0.174909		3	0	0.137052		3	0	0.269854		3	0	0.152082		3	0	0.595192		3	0	0.618307
ERR2172553	IBD		-0.306716	-0.00956196		0.261104	0.0632763		-0.0930723	-0.0137377		-0.203965	-0.170554			ERR2172379	3	Control	0.263711		3	0	0.137539		3	0	0.273125		3	0	0.163484		3	0	0.564825		3	0	0.598886
ERR2172554	IBD		-0.303969	-0.018463		0.227971	0.0420437		-0.105715	-0.000923353		-0.142232	-0.227182			ERR2172384	3	Control	0.345475		3	0	0.310702		3	0	0.325937		3	0	0.208136		3	0	0.580148		3	0	0.71924
ERR2172555	IBD		-0.290577	0.0243333		0.260431	0.0908173		-0.055918	-0.0737907		-0.271904	-0.00781218			ERR2172397	3	Control	0.0799534		3	0	0.446992		3	0	0.303131		3	0	0.16015		3	0	0.575711		3	0	0.703927
ERR2172557	IBD		-0.291003	-0.00718506		0.256052	0.0744809		-0.0733436	-0.0367913		-0.210236	-0.1394			ERR2172415	3	Control	0.0790213		3	0	0.188356		3	0	0.286629		3	0	0.0742944		3	0	0.551331		3	0	0.65403
ERR2172558	IBD		-0.321275	-0.0183706		0.240345	0.0498238		-0.101163	0.00316886		-0.133655	-0.245805			ERR2172417	3	Control	0.502423		3	0	0.158061		3	0	0.43068		3	0	0.0447921		3	0	0.534762		3	0	0.657721
ERR2172559	IBD		-0.111587	-0.125063		0.0476438	-0.165664		0.0859047	0.0261244		0.126256	-0.0785794			ERR2172420	3	Control	0.150828		3	0	0.113969		3	0	0.27961		3	0	0.0555573		3	0	0.563874		3	0	0.602045
ERR2172562	IBD		-0.224057	-0.0288505		0.213507	-0.00546977		-0.0734371	0.0141969		-0.164566	-0.16341			ERR2172423	3	Control	0.152359		3	0	0.150592		3	0	0.272546		3	0	0.0882809		3	0	0.565609		3	0	0.673672
ERR2172563	IBD		0.133294	-0.308904		-0.124205	-0.360232		0.230643	0.039422		0.368158	0.00907382			ERR2172434	3	Control	0.117766		3	0	0.25774		3	0	0.269989		3	0	0.210778		3	0	0.540867		3	0	0.561164
ERR2172564	IBD		-0.100861	-0.0824147		0.0439475	-0.131593		0.00511802	0.00837515		0.0129592	-0.0676282			ERR2172455	3	IBD	0.203595		3	1	0.451729		3	1	0.270976		3	1	0.971839		3	1	0.578062		3	1	0.657719
ERR2172565	IBD		-0.155665	-0.0149196		0.181187	-0.00245118		-0.0113039	-0.0869655		-0.231887	0.118978			ERR2172458	3	IBD	0.565326		3	1	0.425024		3	1	0.359077		3	1	0.6642		3	1	0.587526		3	1	0.700361
ERR2172566	IBD		-0.164099	-0.0399983		0.116093	-0.0643134		-0.0398893	-0.0327708		-0.196553	-0.0868551			ERR2172463	3	IBD	0.917071		3	1	0.566564		3	1	0.727029		3	1	0.722908		3	1	0.65647		3	1	0.884415
ERR2172568	IBD		-0.193814	-0.0275732		0.195231	-0.0129688		-0.0563434	-0.054341		-0.249369	0.00366331			ERR2172468	3	IBD	0.945919		3	1	0.778002		3	1	0.730653		3	1	0.366419		3	1	0.775887		3	1	0.928995
ERR2172569	IBD		-0.15938	-0.0355687		0.134944	-0.0339547		-0.0891971	0.0108514		-0.185724	-0.128573			ERR2172503	3	Control	0.101808		3	0	0.125711		3	0	0.27134		3	0	0.0802655		3	0	0.490334		3	0	0.424649
ERR2172571	IBD		-0.135022	-0.0494669		0.0479569	-0.0584495		-0.0702534	0.0134752		-0.0677424	-0.0902489			ERR2172525	3	Control	0.109489		3	0	0.0846893		3	0	0.278679		3	0	0.133094		3	0	0.47326		3	0	0.430488
ERR2172572	IBD		-0.158872	-0.0941299		0.140491	-0.161752		-0.0183948	-0.0382058		-0.0101577	-0.0920715			ERR2172528	3	Control	0.148464		3	0	0.0954117		3	0	0.290464		3	0	0.0804076		3	0	0.469317		3	0	0.435173
ERR2172573	IBD		-0.169006	-0.032895		0.0985758	-0.0124483		-0.0534493	-0.0113928		-0.141855	-0.0893573			ERR2172529	3	Control	0.122598		3	0	0.133073		3	0	0.284793		3	0	0.0979879		3	0	0.475102		3	0	0.431259
ERR2172574	IBD		-0.150219	-0.112267		0.129555	-0.137124		-0.0421017	-0.0210756		-0.0428474	-0.0280703			ERR2172533	3	Control	0.141318		3	0	0.0943808		3	0	0.280942		3	0	0.0617899		3	0	0.482739		3	0	0.436373
ERR2172575	IBD		-0.167674	-0.044624		0.127978	-0.0177914		-0.0735233	0.0119976		-0.157017	-0.182626			ERR2172543	3	Control	0.129077		3	0	0.111911		3	0	0.282148		3	0	0.156147		3	0	0.484409		3	0	0.450437
ERR2172576	IBD		-0.176932	-0.0447897		0.158351	-0.0104785		-0.0768703	0.00723105		-0.180127	-0.197237			ERR2172552	3	IBD	0.140165		3	1	0.179569		3	1	0.280556		3	1	0.147259		3	1	0.48449		3	1	0.430347
ERR2172577	IBD		-0.192447	-0.0358091		0.195057	0.030384		-0.0753625	-0.0067186		-0.208647	-0.136721			ERR2172557	3	IBD	0.148053		3	1	0.269248		3	1	0.285745		3	1	0.127843		3	1	0.548544		3	1	0.439164
ERR2172578	IBD		-0.16167	-0.0384533		0.169943	0.00843128		-0.0545409	-0.00987613		-0.176663	-0.121017			ERR2172572	3	IBD	0.66887		3	1	0.5497		3	1	0.617354		3	1	0.347391		3	1	0.545191		3	1	0.685898
ERR2172579	IBD		-0.176222	0.0149509		0.174002	0.0321679		-0.0392037	-0.0621442		-0.253283	-0.0108137			ERR2172576	3	IBD	0.149406		3	1	0.401995		3	1	0.384695		3	1	0.848911		3	1	0.477267		3	1	0.667421
ERR2172581	IBD		-0.0517489	-0.125891		-0.012277	-0.119499		0.20369	0.0407753		0.274624	-0.0767309			ERR2172578	3	IBD	0.603224		3	1	0.518305		3	1	0.310094		3	1	0.741582		3	1	0.567268		3	1	0.730135
ERR2172583	IBD		-0.0970401	-0.0101076		0.0227143	-0.0168889		-0.0446635	-0.0775585		-0.121772	0.154298			ERR2172585	3	IBD	0.562216		3	1	0.561227		3	1	0.302335		3	1	0.703817		3	1	0.608107		3	1	0.731245
ERR2172585	IBD		-0.15859	-0.0334575		0.105618	-0.0156454		-0.068747	-0.00898916		-0.154174	-0.125865			ERR2172586	3	IBD	0.641147		3	1	0.539968		3	1	0.391262		3	1	0.453306		3	1	0.558744		3	1	0.691337
ERR2172586	IBD		-0.160106	-0.0420232		0.0969684	-0.0303275		-0.0818945	0.0175836		-0.124498	-0.151558			ERR2172588	3	IBD	0.301142		3	1	0.56775		3	1	0.276103		3	1	0.411719		3	1	0.52692		3	1	0.757002
ERR2172587	IBD		-0.162874	-0.0283638		0.133289	0.00339618		-0.0660819	-0.0156653		-0.195267	-0.120065			ERR2172591	3	IBD	0.3863		3	1	0.424944		3	1	0.277079		3	1	0.461669		3	1	0.623452		3	1	0.67497
ERR2172588	IBD		-0.16158	-0.0453361		0.121316	-0.0227227		-0.0788868	0.019503		-0.140501	-0.175505			ERR2172595	3	IBD	0.452761		3	1	0.528165		3	1	0.312762		3	1	0.414111		3	1	0.563342		3	1	0.695656
ERR2172589	IBD		-0.0951798	-0.176799		0.0678115	-0.285262		0.0390528	0.0449502		0.154924	-0.123008			ERR2172608	3	Control	0.651967		3	0	0.580941		3	0	0.311148		3	0	0.37641		3	0	0.628187		3	0	0.75332
ERR2172590	IBD		-0.147689	-0.0327357		0.125231	0.0153088		-0.0806561	0.0128587		-0.132213	-0.168838			ERR2172610	3	Control	0.37203		3	0	0.452148		3	0	0.275066		3	0	0.539376		3	0	0.614588		3	0	0.622099
ERR2172591	IBD		-0.182167	-0.0302188		0.179155	0.023529		-0.0413769	0.00963987		-0.129617	-0.16634			ERR2172689	3	Control	0.516523		3	0	0.749072		3	0	0.578642		3	0	0.41192		3	0	0.661548		3	0	0.906443
ERR2172592	IBD		-0.156229	-0.0702774		0.172988	-0.0180723		-0.0525995	0.000601755		-0.146578	-0.109073			ERR2172734	3	Control	0.0776561		3	0	0.111203		3	0	0.298377		3	0	0.0233188		3	0	0.536095		3	0	0.506286
ERR2172593	IBD		-0.173836	-0.0194953		0.169326	0.0161082		-0.0795636	0.000159884		-0.202065	-0.162011			ERR2172746	3	Control	0.0648205		3	0	0.113289		3	0	0.269103		3	0	0.0106113		3	0	0.525676		3	0	0.46943
ERR2172594	IBD		-0.0762603	-0.179764		0.00866141	-0.323849		0.0474505	0.0124764		0.184067	-0.0518486			ERR2172775	3	Control	0.0278053		3	0	0.272813		3	0	0.268952		3	0	0.144818		3	0	0.645432		3	0	0.837647
ERR2172595	IBD		-0.16858	-0.0321743		0.158708	0.0137722		-0.0563378	-0.0344678		-0.241961	-0.122884			ERR2172815	3	Control	0.0536807		3	0	0.673235		3	0	0.311749		3	0	0.350419		3	0	0.611395		3	0	0.894923
ERR2172597	IBD		-0.196288	-0.0223676		0.187627	0.040702		-0.0761623	-0.000890352		-0.202053	-0.160927			ERR2172816	3	Control	0.530323		3	0	0.39803		3	0	0.311138		3	0	0.016939		3	0	0.721951		3	0	0.815884
ERR2172598	IBD		-0.277828	-0.0295923		0.237203	0.0473126		-0.0970317	-0.00094927		-0.139007	-0.24001			ERR2172870	3	Control	0.168306		3	0	0.901177		3	0	0.275371		3	1	0.991474		3	0	0.549326		3	0	0.984824
ERR2172599	IBD		0.0144054	-0.0458713		0.0150478	0.0343293		-0.0515852	-0.0102482		-0.098139	-0.201288			ERR2172777	3	IBD	0.911699		3	1	0.836463		3	1	0.730402		3	1	0.959018		3	1	0.925747		3	1	0.920973
ERR2172601	IBD		-0.203064	-0.0257947		0.209069	0.0471885		-0.0355527	-0.0318382		-0.191945	-0.0689118			ERR2172778	3	IBD	0.880371		3	1	0.737603		3	1	0.63057		3	1	0.994027		3	1	0.639175		3	1	0.828989
ERR2172602	IBD		-0.197157	-0.0382108		0.187742	0.0276006		-0.0835189	0.0160962		-0.170507	-0.181294			ERR2172784	3	IBD	0.909264		3	1	0.806714		3	1	0.71352		3	1	0.991038		3	1	0.662159		3	1	0.864423
ERR2172603	IBD		-0.191058	-0.0436858		0.143422	-0.0658689		-0.0441119	-0.0396968		-0.155335	-0.0334271			ERR2172787	3	IBD	0.893973		3	1	0.820672		3	1	0.729502		3	1	0.99818		3	1	0.828453		3	1	0.905109
ERR2172604	IBD		-0.180513	-0.0368293		0.169943	0.0105504		-0.0561235	0.0173493		-0.147816	-0.173192			ERR2172791	3	IBD	0.784806		3	1	0.62332		3	1	0.715592		3	1	0.976973		3	1	0.802593		3	1	0.761
ERR2172607	HC		-0.190769	-0.0394107		0.211804	0.0253173		-0.0736582	-0.0183969		-0.242709	-0.121465			ERR2172907	3	IBD	0.953553		3	1	0.958337		3	1	0.724287		3	1	0.841606		3	1	0.799819		3	1	0.988757
ERR2172608	HC		-0.17353	-0.0298549		0.17009	0.039939		-0.0425191	0.0203282		-0.127833	-0.125294			ERR2172929	3	IBD	0.0994277		3	1	0.946429		3	1	0.729724		3	1	0.259428		3	1	0.905047		3	1	0.988019
ERR2172610	HC		-0.173501	-0.0455519		0.130234	-0.00814574		-0.0787291	0.00167575		-0.143148	-0.155958			ERR2172959	3	IBD	0.864728		3	1	0.949239		3	1	0.697442		3	1	0.939658		3	1	0.644531		3	1	0.973372
ERR2172612	HC		-0.189801	-0.0393816		0.181904	0.023158		-0.0752552	-0.003376		-0.1983	-0.173671			ERR2173011	3	IBD	0.841615		3	1	0.662435		3	1	0.625023		3	1	0.904275		3	1	0.655916		3	1	0.81725
ERR2172613	HC		-0.18459	-0.035518		0.160936	0.0109372		-0.0710952	0.0242684		-0.139663	-0.186669			ERR2173016	3	IBD	0.725426		3	1	0.457728		3	1	0.730735		3	1	0.517785		3	1	0.575067		3	1	0.716749
ERR2172615	HC		-0.167187	-0.0588913		0.135714	-0.00548106		-0.0488748	0.00999256		-0.11512	-0.120321			ERR2173034	3	IBD	0.81107		3	1	0.740355		3	1	0.686899		3	1	0.829228		3	1	0.666898		3	1	0.867421
ERR2172616	HC		-0.174377	-0.102601		0.129834	-0.173681		-0.0381115	0.00808706		-0.00224487	-0.129703			ERR2173041	3	IBD	0.696781		3	1	0.525633		3	1	0.689529		3	1	0.769848		3	1	0.611154		3	1	0.687259
ERR2172617	HC		-0.163584	-0.10711		0.133263	-0.155277		-0.041156	-0.00194675		-0.0471673	-0.138882			ERR2173076	3	IBD	0.904042		3	1	0.953438		3	1	0.723292		3	1	0.881529		3	1	0.860095		3	1	0.982724
ERR2172633	HC		0.0837435	-0.0923654		-0.0678488	-0.0789881		-0.0392066	0.108485		0.065367	-0.188399			ERR2173122	3	IBD	0.943577		3	1	0.943329		3	1	0.725761		3	1	0.853665		3	1	0.722775		3	1	0.985209
ERR2172683	HC		0.0373033	-0.0447594		-0.0120242	-0.0354432		-0.0695301	-0.0184344		-0.158671	-0.0928421			ERR2173143	3	IBD	0.930994		3	1	0.948041		3	1	0.723329		3	1	0.977378		3	1	0.914115		3	1	0.977178
ERR2172689	HC		0.0982266	-0.295674		-0.0951054	-0.398459		0.0696485	0.123614		0.257977	-0.153108			ERR2173150	3	IBD	0.838874		3	1	0.763386		3	1	0.679328		3	1	0.997248		3	1	0.669576		3	1	0.736468
ERR2172690	HC		0.116786	-0.328083		-0.125616	-0.44022		0.126249	0.159678		0.302032	-0.147751			ERR2173172	3	IBD	0.947709		3	1	0.859869		3	1	0.724059		3	1	0.977986		3	1	0.692548		3	1	0.767434
ERR2172712	HC		-0.1179	-0.0458224		0.0762612	-0.043014		-0.0814317	-0.0138495		-0.0659241	-0.15027			ERR2173180	3	IBD	0.914563		3	1	0.63091		3	1	0.726878		3	1	0.964245		3	1	0.643459		3	1	0.589221
ERR2172728	HC		-0.229743	-0.0533715		0.194282	-0.00094748		-0.0841726	0.00860011		-0.152196	-0.138275			ERR2173190	3	IBD	0.951903		3	1	0.841526		3	1	0.718366		3	1	0.840406		3	1	0.615187		3	1	0.791929
ERR2172730	HC		-0.233086	-0.0480601		0.197265	0.00758536		-0.0828126	-0.0136216		-0.17438	-0.0879352			ERR2173191	3	IBD	0.92411		3	1	0.861038		3	1	0.721955		3	1	0.719215		3	1	0.739121		3	1	0.772623
ERR2172731	HC		-0.245521	-0.0615781		0.218714	0.00453274		-0.0955902	0.023753		-0.152129	-0.184424			ERR2173210	3	IBD	0.90121		3	1	0.919252		3	1	0.724791		3	1	0.786815		3	1	0.923291		3	1	0.97025
ERR2172732	HC		-0.239383	-0.0473474		0.204875	0.0100843		-0.0913593	-0.0132705		-0.169375	-0.09366			ERR2173217	3	IBD	0.907868		3	1	0.945481		3	1	0.72614		3	1	0.99271		3	1	0.929359		3	1	0.983401
ERR2172733	HC		0.115706	-0.0755795		-0.101266	-0.0890124		-0.0992907	0.304261		0.151104	-0.282763			SRR6299417	3	IBD	0.927312		3	1	0.866886		3	1	0.551562		3	1	0.987125		3	1	0.803961		3	1	0.885342
ERR2172734	HC		-0.211726	-0.0467702		0.172844	0.00152551		-0.0794645	-0.0130787		-0.165017	-0.0873404			SRR6299441	3	IBD	0.895068		3	1	0.750368		3	1	0.704831		3	1	0.984316		3	1	0.59465		3	1	0.825953
ERR2172735	HC		-0.246753	-0.0512828		0.19455	0.0172084		-0.0855934	-0.0152125		-0.176534	-0.0995662			SRR6299442	3	IBD	0.888568		3	1	0.838722		3	1	0.729471		3	1	0.639004		3	1	0.850997		3	1	0.885649
ERR2172740	HC		-0.208497	-0.0511872		0.16476	-0.00720086		-0.0933122	0.0106322		-0.14031	-0.157423			SRR6299455	3	IBD	0.943429		3	1	0.955542		3	1	0.726383		3	1	0.525907		3	1	0.814108		3	1	0.963223
ERR2172742	HC		-0.213568	-0.0510013		0.162405	-0.000651431		-0.0942013	-0.000739772		-0.152835	-0.132387			SRR6299475	3	IBD	0.895776		3	1	0.930964		3	1	0.719277		3	1	0.749871		3	1	0.773934		3	1	0.951102
ERR2172744	HC		-0.204582	-0.0575881		0.151959	-0.0184832		-0.103903	0.0516162		-0.10583	-0.204432			SRR6299478	3	IBD	0.913363		3	1	0.936503		3	1	0.699652		3	1	0.888544		3	1	0.723073		3	1	0.940122
ERR2172746	HC		-0.272889	-0.0566815		0.240513	0.0272229		-0.0902451	-0.00356755		-0.174101	-0.14134			SRR6299486	3	IBD	0.960439		3	1	0.793763		3	1	0.730784		3	1	0.927159		3	1	0.601069		3	1	0.915068
ERR2172747	HC		-0.2567	-0.0525498		0.215085	0.0173842		-0.0900184	0.000195345		-0.16979	-0.122981			SRR6299487	3	IBD	0.885616		3	1	0.920929		3	1	0.680951		3	1	0.90306		3	1	0.931984		3	1	0.94912
ERR2172748	HC		-0.217761	-0.0570743		0.177197	-0.00483445		-0.115083	0.0884026		-0.0619021	-0.23			SRR6299513	3	IBD	0.932243		3	1	0.893702		3	1	0.722783		3	1	0.368348		3	1	0.849642		3	1	0.908157
ERR2172750	HC		-0.260132	-0.0639788		0.249251	0.0246604		-0.0915677	0.0114483		-0.170137	-0.1657			SRR6299572	3	IBD	0.879875		3	1	0.826144		3	1	0.703473		3	1	0.90806		3	1	0.873689		3	1	0.858679
ERR2172751	HC		-0.249755	-0.0482961		0.215386	0.0224288		-0.0883947	-0.0155326		-0.184706	-0.104437			SRR6299597	3	IBD	0.857021		3	1	0.953247		3	1	0.707612		3	1	0.863961		3	1	0.919292		3	1	0.950177
ERR2172770	HC		-0.184041	-0.0456686		0.165812	0.0253708		-0.04539	0.00807047		-0.0986863	-0.156687			SRR6299635	3	IBD	0.868833		3	1	0.95004		3	1	0.671097		3	1	0.996582		3	1	0.833003		3	1	0.949657
ERR2172772	HC		-0.201115	-0.0233277		0.189928	0.0551524		-0.0665617	-0.0114934		-0.175907	-0.141069			SRR6299636	3	IBD	0.960571		3	1	0.895587		3	1	0.727825		3	1	0.974718		3	1	0.793056		3	1	0.900121
ERR2172775	HC		-0.0479241	-0.0776167		0.0171515	-0.0496517		-0.0911511	0.226169		0.0910126	-0.284111			SRR6299690	3	IBD	0.95537		3	1	0.951277		3	1	0.730184		3	1	0.995075		3	1	0.801506		3	1	0.954432
ERR2172811	HC		0.0582024	-0.0869753		-0.0147454	-0.0619847		-0.0545958	0.117591		0.0418284	-0.209124			SRR6299708	3	IBD	0.912534		3	1	0.924068		3	1	0.722041		3	1	0.806202		3	1	0.892554		3	1	0.921808
ERR2172812	HC		-0.0256263	-0.0789456		0.0289407	-0.0403708		-0.0802252	0.145773		0.0252271	-0.251002			SRR6299720	3	IBD	0.962295		3	1	0.769211		3	1	0.727779		3	1	0.992175		3	1	0.585835		3	1	0.809234
ERR2172814	HC		0.067246	-0.184008		-0.0761275	-0.258442		-0.0319567	0.0737455		0.0645645	-0.158354			SRR6299767	3	IBD	0.879341		3	1	0.844368		3	1	0.435932		3	1	0.916975		3	1	0.538956		3	1	0.83225
ERR2172815	HC		0.0583197	-0.104333		-0.0434475	-0.0874609		-0.0631453	0.1165		0.0375111	-0.210205			SRR6299805	3	IBD	0.824382		3	1	0.866715		3	1	0.713932		3	1	0.994462		3	1	0.666566		3	1	0.93952
ERR2172816	HC		0.0583927	-0.266702		-0.0882106	-0.385306		0.122874	0.110899		0.281762	-0.088102			SRR6299855	3	IBD	0.880477		3	1	0.820258		3	1	0.716461		3	1	0.839191		3	1	0.607706		3	1	0.899305
ERR2172817	HC		0.0314664	-0.0864371		-0.0203824	-0.0689877		-0.0691235	0.180837		0.0776268	-0.257205			SRR6299872	3	IBD	0.958148		3	1	0.953674		3	1	0.719473		3	1	0.934572		3	1	0.778025		3	1	0.945406
ERR2172870	HC		0.0142443	-0.160426		0.0583654	-0.193268		-0.0938359	0.043726		0.0538706	-0.282282			SRR6299900	3	IBD	0.822765		3	1	0.517804		3	1	0.374198		3	1	0.876338		3	1	0.56742		3	1	0.586367
ERR2172776	IBD		-0.0168229	-0.141359		-0.0453869	-0.132151		0.0327583	-0.0426405		0.0230986	0.0064129			SRR6299925	3	IBD	0.891904		3	1	0.768603		3	1	0.712701		3	1	0.785192		3	1	0.646152		3	1	0.749086
ERR2172777	IBD		0.075527	-0.16874		-0.137856	-0.177318		0.256413	0.0290134		0.354143	-0.000619094			SRR6299971	3	IBD	0.923718		3	1	0.868554		3	1	0.72671		3	1	0.82327		3	1	0.697041		3	1	0.891935
ERR2172778	IBD		-0.050998	-0.0991956		0.019746	-0.0499388		-0.0022566	-0.091694		-0.11838	0.0623768			SRR6299976	3	IBD	0.948246		3	1	0.95557		3	1	0.726507		3	1	0.985602		3	1	0.854851		3	1	0.970087
ERR2172779	IBD		-0.0320715	-0.118489		-0.00601894	-0.0925066		-0.0205216	-0.103665		-0.150216	0.0981445			SRR6300017	3	IBD	0.919607		3	1	0.878398		3	1	0.728486		3	1	0.994178		3	1	0.740974		3	1	0.944086
ERR2172780	IBD		-0.0520313	-0.100058		0.0320548	-0.0263685		-0.0213991	-0.108079		-0.182234	0.123676			SRR6300032	3	IBD	0.949594		3	1	0.945666		3	1	0.727067		3	1	0.906101		3	1	0.663653		3	1	0.957686
ERR2172781	IBD		-0.00649034	-0.170589		-0.068	-0.26182		0.113298	-0.0162352		0.210251	0.0629628			SRR6300033	3	IBD	0.884073		3	1	0.766849		3	1	0.582707		3	1	0.982742		3	1	0.641006		3	1	0.752379
ERR2172782	IBD		-0.0223938	-0.128824		-0.0291774	-0.110555		0.0377621	-0.0572289		0.0282071	0.0907663			SRR6300063	3	IBD	0.889219		3	1	0.887906		3	1	0.70527		3	1	0.78946		3	1	0.746808		3	1	0.920047
ERR2172783	IBD		-0.0334129	-0.131614		-0.0241263	-0.124884		0.0711228	-0.0332754		0.0682344	0.00832728			SRR6300073	3	IBD	0.860806		3	1	0.956019		3	1	0.701856		3	1	0.890012		3	1	0.912103		3	1	0.968225
ERR2172784	IBD		-0.0169726	-0.141725		-0.0635134	-0.152194		0.0237237	-0.0573222		0.0087227	0.0246086			SRR6300128	3	IBD	0.934953		3	1	0.954591		3	1	0.727313		3	1	0.992373		3	1	0.952845		3	1	0.954237
ERR2172785	IBD		-0.0458558	-0.126384		-0.0191767	-0.0972674		0.0128123	-0.0558235		-0.00827465	0.0431439			SRR6298421	3	IBD	0.878054		3	1	0.904057		3	1	0.638714		3	1	0.999469		3	1	0.823776		3	1	0.914114
ERR2172786	IBD		0.0136947	-0.18904		-0.107693	-0.270138		0.165568	0.0135571		0.268178	0.0183068			SRR6298427	3	IBD	0.906716		3	1	0.918518		3	1	0.706784		3	1	0.986013		3	1	0.704661		3	1	0.929454
ERR2172787	IBD		0.0155597	-0.179725		-0.111921	-0.244146		0.18297	0.0204483		0.271238	0.00640943			SRR6298436	3	IBD	0.847887		3	1	0.80195		3	1	0.709353		3	1	0.930371		3	1	0.633756		3	1	0.824379
ERR2172788	IBD		0.0129785	-0.15431		-0.1013	-0.170058		0.085152	-0.00969639		0.159853	0.0376528			SRR6298441	3	IBD	0.911344		3	1	0.929597		3	1	0.727918		3	1	0.789518		3	1	0.886542		3	1	0.957449
ERR2172789	IBD		0.0592652	-0.202022		-0.131273	-0.272855		0.213872	0.0325058		0.282996	-0.0541918			SRR6298442	3	IBD	0.780228		3	1	0.887322		3	1	0.277579		3	1	0.78213		3	1	0.636944		3	1	0.898247
ERR2172790	IBD		0.0240663	-0.179716		-0.12094	-0.285705		0.084527	-0.0236944		0.234261	0.0695917			SRR6298457	3	IBD	0.907483		3	1	0.830282		3	1	0.730032		3	1	0.992094		3	1	0.619371		3	1	0.844076
ERR2172791	IBD		0.00528142	-0.222491		-0.0638904	-0.292743		0.0981954	0.00434923		0.194731	-0.0779786			SRR6298463	3	IBD	0.969179		3	1	0.904754		3	1	0.73105		3	1	0.999983		3	1	0.74411		3	1	0.925304
ERR2172799	IBD		-0.00761524	-0.140723		-0.0975432	-0.165277		0.0051155	-0.0656863		0.0561079	0.0695472			SRR6298471	3	IBD	0.937935		3	1	0.806121		3	1	0.725316		3	1	0.917597		3	1	0.532146		3	1	0.792405
ERR2172800	IBD		0.00608048	-0.136773		-0.0897323	-0.157324		-0.026052	-0.0901948		-0.0339191	0.0582635			SRR6298486	3	IBD	0.853579		3	1	0.641364		3	1	0.43357		3	1	0.84795		3	1	0.573154		3	1	0.747825
ERR2172801	IBD		-0.00417384	-0.174825		-0.100971	-0.235556		0.0551087	-0.0316064		0.12054	-0.0443059			SRR6298487	3	IBD	0.636633		3	1	0.840401		3	1	0.315359		3	1	0.995233		3	1	0.554207		3	1	0.780028
ERR2172885	IBD		0.0565465	-0.0926024		0.0441999	-0.015497		-0.00319426	-0.109705		-0.18551	0.196094			SRR6298495	3	IBD	0.954417		3	1	0.745315		3	1	0.727974		3	1	0.799297		3	1	0.750987		3	1	0.870721
ERR2172894	IBD		-0.111641	0.0225697		0.210244	0.0192157		-0.0300055	-0.0950536		-0.245627	0.173954			SRR6298504	3	IBD	0.908089		3	1	0.843146		3	1	0.722759		3	1	0.990333		3	1	0.692037		3	1	0.883081
ERR2172901	IBD		0.111601	-0.0554461		-0.0853016	-0.0414976		-0.0114373	-0.122027		-0.0419619	0.209454			SRR6298519	3	IBD	0.84031		3	1	0.67128		3	1	0.368084		3	1	0.995978		3	1	0.654226		3	1	0.699436
ERR2172907	IBD		0.111635	-0.067366		-0.100252	-0.0745569		-0.0847758	-0.0758902		0.135035	0.0997427			SRR6298524	3	IBD	0.200021		3	1	0.737128		3	1	0.721643		3	1	0.752643		3	1	0.716971		3	1	0.705865
ERR2172914	IBD		-0.198638	0.0143947		0.259043	0.0438606		-0.109399	-0.00345507		-0.228412	-0.0670998			SRR6298541	3	IBD	0.994282		3	1	0.837559		3	1	0.384686		3	1	0.947272		3	1	0.712342		3	1	0.865683
ERR2172919	IBD		-0.21653	-0.0111787		0.248677	0.0237505		-0.107984	0.0157077		-0.201148	-0.10926			SRR6298550	3	IBD	0.949729		3	1	0.933414		3	1	0.728447		3	1	0.929609		3	1	0.816364		3	1	0.956624
ERR2172925	IBD		-0.168044	-0.0929292		0.165424	-0.211092		-0.037455	-0.00961859		0.0286656	-0.0161779			SRR6298560	3	IBD	0.960116		3	1	0.929418		3	1	0.720399		3	1	0.996137		3	1	0.852278		3	1	0.922411
ERR2172927	IBD		-0.0955663	-0.104776		0.0570793	-0.279238		0.03335	-0.0199429		0.18708	0.0197349			SRR6298580	3	IBD	0.889014		3	1	0.924744		3	1	0.653926		3	1	0.994913		3	1	0.794044		3	1	0.904528
ERR2172929	IBD		0.115573	-0.0774189		-0.111748	-0.0840044		0.0025869	-0.0690714		0.136847	0.100454			SRR6298584	3	IBD	0.943842		3	1	0.841788		3	1	0.699539		3	1	0.99615		3	1	0.731663		3	1	0.91875
ERR2172933	IBD		-0.211486	-0.00921057		0.282552	0.0246637		-0.111627	0.00791527		-0.249159	-0.103924			SRR6298598	3	IBD	0.933975		3	1	0.926101		3	1	0.681653		3	1	0.977564		3	1	0.725873		3	1	0.930799
ERR2172934	IBD		0.101633	-0.184345		-0.0132052	-0.242827		0.0347584	-0.100039		0.114643	0.162513			SRR6298599	3	IBD	0.905897		3	1	0.949362		3	1	0.723653		3	1	0.993274		3	1	0.422878		3	1	0.967694
ERR2172941	IBD		0.103699	-0.124132		-0.0793764	-0.153208		-0.0293722	0.023195		0.147671	0.0590734			SRR6298609	3	IBD	0.929271		3	1	0.912871		3	1	0.571817		3	1	0.995705		3	1	0.797794		3	1	0.924312
ERR2172942	IBD		0.0483132	-0.0863493		-0.0463271	-0.105384		0.0710319	0.0337624		0.194909	0.0600229			SRR6298625	3	IBD	0.958299		3	1	0.941813		3	1	0.728345		3	1	0.877835		3	1	0.670458		3	1	0.956738
ERR2172943	IBD		0.16573	-0.187656		-0.0932432	-0.227259		-0.00646825	-0.00523953		0.122471	0.104592			SRR6298628	3	IBD	0.841349		3	1	0.941266		3	1	0.407758		3	1	0.992435		3	1	0.713155		3	1	0.968683
ERR2172949	IBD		0.203353	-0.390754		-0.16852	-0.48012		0.264247	0.0335121		0.399859	0.0436542			SRR6298631	3	IBD	0.926461		3	1	0.957034		3	1	0.72846		3	1	0.994975		3	1	0.943287		3	1	0.980344
ERR2172955	IBD		0.156197	-0.14841		-0.14908	-0.209102		-0.00237292	0.0233811		0.201351	0.112638			SRR6298645	3	IBD	0.980841		3	1	0.951157		3	1	0.73077		3	1	0.883982		3	1	0.901327		3	1	0.955746
ERR2172956	IBD		0.179728	-0.157131		-0.192286	-0.211113		-0.063081	-0.0392176		0.202979	0.14319			SRR6298647	3	IBD	0.911355		3	1	0.834823		3	1	0.637051		3	1	0.977714		3	1	0.795518		3	1	0.880961
ERR2172959	IBD		0.159645	-0.213832		-0.126121	-0.279766		0.0262356	0.021924		0.231179	0.0635162			SRR6298654	3	IBD	0.906445		3	1	0.956515		3	1	0.726449		3	1	0.92991		3	1	0.912094		3	1	0.957994
ERR2172997	IBD		0.0850817	-0.0918126		-0.054665	-0.0866348		-0.0359642	-0.0672782		-0.225448	0.0318404			SRR6298655	3	IBD	0.899386		3	1	0.89187		3	1	0.701493		3	1	0.852679		3	1	0.704902		3	1	0.897839
ERR2173000	IBD		-0.203128	-0.00135735		0.231247	0.0466217		-0.0825643	-0.000978314		-0.231497	-0.0855488			SRR6298659	3	IBD	0.941415		3	1	0.939385		3	1	0.702244		3	1	0.995092		3	1	0.718154		3	1	0.932034
ERR2173002	IBD		-0.182285	0.0158258		0.245227	0.0659684		-0.042107	-0.0908655		-0.312297	0.128978			SRR6298670	3	IBD	0.943342		3	1	0.816818		3	1	0.72946		3	1	0.990891		3	1	0.651134		3	1	0.798703
ERR2173004	IBD		0.141578	-0.189468		-0.121621	-0.235952		0.0855746	0.0108089		0.255168	0.0705514			SRR6298697	3	IBD	0.94253		3	1	0.955111		3	1	0.729257		3	1	0.469287		3	1	0.899043		3	1	0.96675
ERR2173007	IBD		-0.117088	-0.0104254		0.160091	0.0454776		-0.0599789	-0.0470746		-0.180103	-0.0525654			SRR6298705	3	IBD	0.982368		3	1	0.942658		3	1	0.730092		3	1	0.986593		3	1	0.581683		3	1	0.943123
ERR2173011	IBD		-0.178451	0.0118469		0.211987	0.0522663		-0.0464784	-0.0768541		-0.13176	0.0553862			SRR6298710	3	IBD	0.897516		3	1	0.779781		3	1	0.707616		3	1	0.964913		3	1	0.609182		3	1	0.8378
ERR2173012	IBD		-0.0921391	0.0224229		0.150335	0.0574037		-0.0330482	-0.0975248		-0.189107	0.208817			SRR6298720	3	IBD	0.936693		3	1	0.923965		3	1	0.730352		3	1	0.947846		3	1	0.864141		3	1	0.935743
ERR2173016	IBD		-0.0725517	-0.0676851		0.0447804	-0.128251		-0.0293742	0.0580048		0.0257859	-0.111255			SRR6298730	3	IBD	0.945655		3	1	0.914458		3	1	0.695415		3	1	0.997465		3	1	0.847129		3	1	0.924831
ERR2173032	IBD		-0.156872	-0.106192		0.189887	-0.195681		-0.058629	0.00719199		-0.0266264	-0.0394322			SRR6298762	3	IBD	0.872465		3	1	0.777322		3	1	0.526877		3	1	0.935568		3	1	0.845094		3	1	0.770949
ERR2173034	IBD		0.0235118	-0.290116		-0.00517608	-0.369748		0.0727298	0.083197		0.266652	-0.0206311			SRR6298777	3	IBD	0.934858		3	1	0.954586		3	1	0.725067		3	1	0.900719		3	1	0.808923		3	1	0.979051
ERR2173038	IBD		-0.0460377	-0.251352		0.0344964	-0.383149		0.0824455	0.0431616		0.260661	-0.0179959			SRR6298796	3	IBD	0.981298		3	1	0.942231		3	1	0.730747		3	1	0.900091		3	1	0.912525		3	1	0.957993
ERR2173039	IBD		-0.194298	-0.0697157		0.217494	-0.0957718		-0.07929	0.0235668		-0.133215	-0.0877018			SRR6298810	3	IBD	0.921843		3	1	0.951683		3	1	0.711616		3	1	0.994578		3	1	0.76259		3	1	0.954987
ERR2173041	IBD		-0.0858475	-0.11484		0.121679	-0.153604		-0.0482453	0.0138664		-0.0200307	-0.0791901			SRR6298823	3	IBD	0.89624		3	1	0.958925		3	1	0.715612		3	1	0.960411		3	1	0.863432		3	1	0.975152
ERR2173042	IBD		-0.0535646	-0.157466		0.0563433	-0.298323		0.0800205	-0.0217873		0.229973	0.0520907			SRR6298827	3	IBD	0.937414		3	1	0.91293		3	1	0.729816		3	1	0.96479		3	1	0.852896		3	1	0.964503
ERR2173049	IBD		-0.160679	-0.046352		0.191517	-0.105573		-0.0128275	-0.0767619		-0.0990131	0.156134			SRR6298854	3	IBD	0.915973		3	1	0.87813		3	1	0.712682		3	1	0.729701		3	1	0.557135		3	1	0.846376
ERR2173059	IBD		0.00756021	-0.249572		0.10522	-0.277439		-0.0538969	0.0411586		0.0515106	-0.065637			SRR6298870	3	IBD	0.911834		3	1	0.832199		3	1	0.718835		3	1	0.950913		3	1	0.712482		3	1	0.816118
ERR2173063	IBD		0.213651	-0.328167		-0.169611	-0.385426		0.159902	-0.0366203		0.354755	0.0798046			SRR6298871	3	IBD	0.924689		3	1	0.888451		3	1	0.62895		3	1	0.981824		3	1	0.671806		3	1	0.889344
ERR2173064	IBD		0.216503	-0.188885		-0.200442	-0.209389		0.015324	-0.0169318		0.20838	0.163374			SRR6298873	3	IBD	0.879264		3	1	0.91621		3	1	0.705676		3	1	0.807399		3	1	0.876023		3	1	0.95678
ERR2173065	IBD		0.213322	-0.174966		-0.203654	-0.198291		-0.00909743	-0.0111366		0.207158	0.1632			SRR6298887	3	IBD	0.939828		3	1	0.791082		3	1	0.711745		3	1	0.985063		3	1	0.572008		3	1	0.768471
ERR2173066	IBD		0.213543	-0.17939		-0.205516	-0.217735		-0.0580147	-0.0437432		0.177548	0.147556			SRR6298898	3	IBD	0.874969		3	1	0.703955		3	1	0.71011		3	1	0.999987		3	1	0.634199		3	1	0.812879
ERR2173067	IBD		0.217064	-0.198217		-0.203509	-0.246496		0.0190923	0.0131893		0.230958	0.132895			SRR6298914	3	IBD	0.931939		3	1	0.92499		3	1	0.727819		3	1	0.999322		3	1	0.688137		3	1	0.917377
ERR2173068	IBD		0.216404	-0.406041		-0.184406	-0.481049		0.243452	0.0337193		0.399776	0.0502734			SRR6298918	3	IBD	0.862506		3	1	0.674706		3	1	0.498493		3	1	0.796328		3	1	0.60209		3	1	0.761543
ERR2173069	IBD		0.217244	-0.179856		-0.206841	-0.197843		-0.0294235	-0.026905		0.188102	0.161838			SRR6298921	3	IBD	0.886268		3	1	0.944427		3	1	0.688623		3	1	0.746409		3	1	0.753201		3	1	0.947249
ERR2173070	IBD		0.209997	-0.214129		-0.206799	-0.258525		-0.0311805	-0.0163288		0.203551	0.16179			SRR6298930	3	IBD	0.88441		3	1	0.766735		3	1	0.68087		3	1	0.939838		3	1	0.886187		3	1	0.877661
ERR2173071	IBD		0.177441	-0.150276		-0.163331	-0.163021		0.05982	-0.0198803		0.202195	0.151985			SRR6298947	3	IBD	0.92676		3	1	0.923143		3	1	0.718658		3	1	0.809397		3	1	0.735209		3	1	0.945942
ERR2173073	IBD		0.210952	-0.184219		-0.203767	-0.211749		-0.0378578	-0.0201399		0.188745	0.165777			SRR6298953	3	IBD	0.921621		3	1	0.942053		3	1	0.731024		3	1	0.987498		3	1	0.81615		3	1	0.921529
ERR2173074	IBD		0.205149	-0.171335		-0.209406	-0.204396		-0.0500919	-0.0299417		0.197295	0.15612			SRR6298954	3	IBD	0.945458		3	1	0.735663		3	1	0.682511		3	1	0.447865		3	1	0.524882		3	1	0.793193
ERR2173075	IBD		0.179848	-0.140728		-0.171927	-0.140158		0.0514263	-0.0184847		0.20464	0.154728			SRR6298967	3	IBD	0.927589		3	1	0.74763		3	1	0.731056		3	1	0.987339		3	1	0.598816		3	1	0.827936
ERR2173076	IBD		0.220952	-0.213564		-0.212052	-0.245839		-0.0145635	-0.00310741		0.214368	0.15931			SRR6298969	3	IBD	0.902839		3	1	0.96039		3	1	0.723364		3	1	0.938879		3	1	0.795771		3	1	0.96829
ERR2173077	IBD		0.212472	-0.402832		-0.181102	-0.486801		0.272178	0.0319904		0.410902	0.0291793			SRR6298973	3	IBD	0.893839		3	1	0.962261		3	1	0.713452		3	1	0.719683		3	1	0.858569		3	1	0.977278
ERR2173078	IBD		0.24257	-0.292732		-0.221057	-0.350164		0.0312607	0.00866195		0.29081	0.128262			SRR6298985	3	IBD	0.934037		3	1	0.816668		3	1	0.730387		3	1	0.998342		3	1	0.538663		3	1	0.838929
ERR2173079	IBD		0.23544	-0.375362		-0.189477	-0.422602		0.238236	0.0386266		0.401568	0.0355014			SRR6298993	3	IBD	0.937569		3	1	0.823171		3	1	0.71126		3	1	0.968365		3	1	0.587906		3	1	0.886005
ERR2173080	IBD		0.236478	-0.390574		-0.201623	-0.436459		0.259604	0.0326431		0.405876	0.0360295			SRR6298998	3	IBD	0.994512		3	1	0.950956		3	1	0.731055		3	1	0.821848		3	1	0.907612		3	1	0.971281
ERR2173081	IBD		0.214931	-0.302774		-0.186502	-0.345515		0.243729	0.0379776		0.404334	0.0392892			SRR6299018	3	IBD	0.912654		3	1	0.879752		3	1	0.727903		3	1	0.999774		3	1	0.783092		3	1	0.906838
ERR2173084	IBD		0.262595	-0.384924		-0.225569	-0.442523		0.0766057	0.0262859		0.364961	0.0666866			SRR6299023	3	IBD	0.97868		3	1	0.938177		3	1	0.705532		3	1	0.966129		3	1	0.70944		3	1	0.947837
ERR2173087	IBD		0.219604	-0.216454		-0.212138	-0.25823		-0.0410635	-0.032543		0.187245	0.155857			SRR6299047	3	IBD	0.894518		3	1	0.847457		3	1	0.719425		3	1	0.940951		3	1	0.592883		3	1	0.765511
ERR2173089	IBD		0.223419	-0.195059		-0.206807	-0.2227		-0.0176987	-0.0190645		0.19478	0.165412			SRR6299050	3	IBD	0.657922		3	1	0.715038		3	1	0.348558		3	1	0.905039		3	1	0.622527		3	1	0.780199
ERR2173092	IBD		0.081152	-0.188224		-0.0753084	-0.239959		0.214316	0.0441149		0.321959	-0.0106657			SRR6299056	3	IBD	0.957534		3	1	0.89126		3	1	0.730398		3	1	0.791462		3	1	0.590898		3	1	0.928661
ERR2173094	IBD		0.0339157	-0.1525		-0.036965	-0.238568		0.136702	0.0877944		0.23209	-0.0789877			SRR6299068	3	IBD	0.894734		3	1	0.771599		3	1	0.621136		3	1	0.652474		3	1	0.674261		3	1	0.853161
ERR2173113	IBD		0.119315	-0.00402677		-0.0281711	0.0718582		0.00288387	-0.138052		-0.107969	0.303733			SRR6299072	3	IBD	0.853966		3	1	0.955982		3	1	0.625756		3	1	0.760341		3	1	0.817272		3	1	0.960091
ERR2173118	IBD		0.0299825	-0.0307859		0.0427572	-0.0607304		-0.0126262	-0.110961		-0.208774	0.228572			SRR6299077	3	IBD	0.959264		3	1	0.865805		3	1	0.721891		3	1	0.840123		3	1	0.816197		3	1	0.864623
ERR2173119	IBD		0.206088	-0.350804		-0.110774	-0.394623		0.159149	-0.000907574		0.32934	0.0307025			SRR6299081	3	IBD	0.922011		3	1	0.83318		3	1	0.691753		3	1	0.932664		3	1	0.564307		3	1	0.776016
ERR2173120	IBD		0.161773	-0.279741		-0.122836	-0.315707		0.0447052	-0.104484		0.165508	0.141781			SRR6299085	3	IBD	0.875855		3	1	0.907058		3	1	0.724858		3	1	0.992155		3	1	0.677528		3	1	0.939888
ERR2173122	IBD		0.177955	-0.336406		-0.149535	-0.414843		0.249492	0.0198534		0.392628	0.00742421			SRR6299086	3	IBD	0.938292		3	1	0.935413		3	1	0.730945		3	1	0.576774		3	1	0.652776		3	1	0.900028
ERR2173123	IBD		0.188397	-0.308188		-0.116179	-0.386996		0.139694	-0.0176413		0.311303	0.0342772			SRR6299087	3	IBD	0.822086		3	1	0.666943		3	1	0.64137		3	1	0.997775		3	1	0.565755		3	1	0.711762
ERR2173126	IBD		0.154745	-0.148055		-0.151004	-0.191817		0.234733	0.0152342		0.377612	0.0413579			SRR6299098	3	IBD	0.951677		3	1	0.944546		3	1	0.727941		3	1	0.713161		3	1	0.734273		3	1	0.945591
ERR2173138	IBD		0.0686762	-0.045713		0.0118119	-0.0323581		-0.00949246	-0.125081		-0.157962	0.163879			SRR6299103	3	IBD	0.88829		3	1	0.93112		3	1	0.721069		3	1	0.958653		3	1	0.919255		3	1	0.953224
ERR2173143	IBD		0.15887	-0.218488		-0.156516	-0.26777		0.254797	0.024751		0.395098	0.0356895			SRR6299108	3	IBD	0.943787		3	1	0.918423		3	1	0.727049		3	1	0.965487		3	1	0.796596		3	1	0.928078
ERR2173144	IBD		0.173289	-0.200842		-0.166279	-0.238771		0.26726	0.027055		0.400936	0.0284393			SRR6299110	3	IBD	0.94221		3	1	0.947163		3	1	0.268954		3	1	0.953628		3	1	0.80675		3	1	0.919792
ERR2173147	IBD		0.124239	-0.346114		-0.100132	-0.407709		0.211819	0.0632189		0.347208	-0.0154937			SRR6299113	3	IBD	0.96162		3	1	0.916053		3	1	0.728538		3	1	0.773715		3	1	0.751107		3	1	0.892903
ERR2173150	IBD		-0.106519	-0.15955		0.077709	-0.322642		0.017994	0.0285609		0.176451	-0.0365426			SRR6299124	3	IBD	0.910831		3	1	0.910155		3	1	0.717817		3	1	0.933071		3	1	0.759623		3	1	0.93405
ERR2173170	IBD		-0.167277	0.0429492		0.176339	0.102282		-0.0254388	-0.115669		-0.286447	0.206559			SRR6299128	3	IBD	0.937995		3	1	0.946106		3	1	0.715226		3	1	0.822919		3	1	0.831455		3	1	0.975728
ERR2173172	IBD		-0.166033	0.034028		0.160396	0.0790039		-0.00800993	-0.104907		-0.219631	0.188153			SRR6299129	3	IBD	0.902337		3	1	0.949571		3	1	0.727982		3	1	0.936612		3	1	0.874793		3	1	0.9882
ERR2173173	IBD		-0.135848	0.00987725		0.162094	0.0699812		-0.0208089	-0.0987429		-0.228595	0.155178			SRR6299143	3	IBD	0.834462		3	1	0.628857		3	1	0.341915		3	1	0.971943		3	1	0.574882		3	1	0.755298
ERR2173175	IBD		-0.145611	0.0056341		0.146165	0.0717793		-0.0290173	-0.0789294		-0.217658	0.0937468			SRR6299150	3	IBD	0.925082		3	1	0.827173		3	1	0.730089		3	1	0.994524		3	1	0.628421		3	1	0.802738
ERR2173176	IBD		-0.134593	-0.0502745		0.147883	-0.0220119		-0.0824881	0.0254295		-0.123717	-0.119895			SRR6299155	3	IBD	0.928308		3	1	0.834653		3	1	0.717186		3	1	0.995488		3	1	0.926604		3	1	0.83487
ERR2173178	IBD		-0.0733839	-0.0491792		0.0778993	-0.0349628		-0.0408468	-0.0716125		-0.173789	0.0385121			SRR6299157	3	IBD	0.911823		3	1	0.783521		3	1	0.716634		3	1	0.86407		3	1	0.916871		3	1	0.799077
ERR2173180	IBD		-0.13388	-0.0011643		0.175729	0.017282		-0.0289088	-0.091938		-0.24964	0.149077			SRR6299159	3	IBD	0.889835		3	1	0.952319		3	1	0.7281		3	1	0.712434		3	1	0.814291		3	1	0.982142
ERR2173181	IBD		-0.0941339	-0.0605359		0.0529043	-0.0703046		-0.0387286	0.0190369		-0.0416394	-0.0819333			SRR6299164	3	IBD	0.964573		3	1	0.932024		3	1	0.727346		3	1	0.787945		3	1	0.811454		3	1	0.96049
ERR2173182	IBD		-0.159527	0.0134089		0.152676	0.0506191		-0.0120666	-0.10894		-0.252385	0.178874			SRR6299165	3	IBD	0.86515		3	1	0.960506		3	1	0.708573		3	1	0.512951		3	1	0.919237		3	1	0.98846
ERR2173183	IBD		-0.121841	-0.00677206		0.124954	0.00379753		-0.0510443	-0.0249315		-0.155148	-0.011691			SRR6299167	3	IBD	0.878575		3	1	0.842392		3	1	0.359998		3	1	0.970592		3	1	0.670185		3	1	0.894322
ERR2173184	IBD		-0.0581281	-0.0331463		0.0742808	0.0176914		-0.0334891	-0.040493		-0.135452	0.0281968			SRR6299177	3	IBD	0.930359		3	1	0.95321		3	1	0.720795		3	1	0.97935		3	1	0.791974		3	1	0.945121
ERR2173185	IBD		-0.171525	0.000155408		0.154794	0.0427756		-0.0197568	-0.0935164		-0.250811	0.140844			SRR6299178	3	IBD	0.912266		3	1	0.944473		3	1	0.715099		3	1	0.940679		3	1	0.846611		3	1	0.959507
ERR2173187	IBD		-0.166033	0.0505073		0.165581	0.10469		-0.0193651	-0.109136		-0.26911	0.205829			SRR6299189	3	IBD	0.966117		3	1	0.958317		3	1	0.727921		3	1	0.999626		3	1	0.944795		3	1	0.988372
ERR2173189	IBD		-0.154633	0.0493619		0.164468	0.090106		-0.0221029	-0.0996827		-0.273372	0.191355			SRR6299199	3	IBD	0.887943		3	1	0.829343		3	1	0.708787		3	1	0.994373		3	1	0.740785		3	1	0.903054
ERR2173190	IBD		-0.149104	-0.00472446		0.15613	-0.000385211		-0.0149036	-0.0960992		-0.21009	0.158205			SRR6299213	3	IBD	0.939087		3	1	0.960837		3	1	0.728238		3	1	0.988692		3	1	0.876344		3	1	0.987623
ERR2173191	IBD		-0.145157	-0.00322521		0.125022	-0.0486088		-0.00342421	-0.100016		-0.148565	0.178594			SRR6299497	3	IBD	0.895948		3	1	0.843813		3	1	0.715793		3	1	0.818671		3	1	0.698267		3	1	0.86812
ERR2173192	IBD		0.154095	-0.143652		-0.152358	-0.152698		0.268975	0.0288537		0.376203	-0.00669942			SRR6299502	3	IBD	0.897986		3	1	0.957672		3	1	0.72056		3	1	0.980017		3	1	0.89186		3	1	0.983227
ERR2173193	IBD		0.117283	-0.16415		-0.110951	-0.22499		0.213115	0.0791025		0.332614	-0.0455783			SRR6299533	3	IBD	0.892681		3	1	0.959256		3	1	0.720329		3	1	0.669401		3	1	0.887429		3	1	0.986336
ERR2173194	IBD		0.214849	-0.435915		-0.181725	-0.469032		0.274425	0.0310851		0.412748	0.0207149			SRR6299541	3	IBD	0.823483		3	1	0.582516		3	1	0.549439		3	1	0.956843		3	1	0.550127		3	1	0.681956
ERR2173195	IBD		0.167824	-0.179238		-0.167149	-0.214235		0.268773	0.0289322		0.391197	0.0137131			SRR6299561	3	IBD	0.941076		3	1	0.960578		3	1	0.726175		3	1	0.940568		3	1	0.861317		3	1	0.984616
ERR2173200	IBD		0.232963	-0.399195		-0.19475	-0.427858		0.140943	0.0903082		0.327506	-0.0362455			SRR6299562	3	IBD	0.868038		3	1	0.952095		3	1	0.717342		3	1	0.912657		3	1	0.824791		3	1	0.97624
ERR2173201	IBD		0.18761	-0.269903		-0.173953	-0.310468		0.263386	0.0334941		0.361965	-0.0265007			SRR6299575	3	IBD	0.931173		3	1	0.934719		3	1	0.724857		3	1	0.89156		3	1	0.771156		3	1	0.899796
ERR2173202	IBD		0.172935	-0.156165		-0.167278	-0.165256		0.258336	0.03307		0.365441	-0.0096758			SRR6299586	3	IBD	0.936887		3	1	0.557309		3	1	0.640775		3	1	0.814597		3	1	0.613912		3	1	0.590495
ERR2173203	IBD		0.161402	-0.141434		-0.164713	-0.145204		0.265865	0.030498		0.366543	-0.0166679			SRR6299608	3	IBD	0.840445		3	1	0.902074		3	1	0.318209		3	1	0.996864		3	1	0.684661		3	1	0.920513
ERR2173204	IBD		0.18238	-0.260361		-0.171505	-0.302839		0.27254	0.0281201		0.396995	0.0134249			SRR6299609	3	IBD	0.902681		3	1	0.945441		3	1	0.726619		3	1	0.961399		3	1	0.826804		3	1	0.967561
ERR2173205	IBD		0.203612	-0.391239		-0.166358	-0.418519		0.222097	0.0731637		0.313428	-0.135719			SRR6299622	3	IBD	0.902561		3	1	0.947434		3	1	0.718346		3	1	0.785598		3	1	0.71538		3	1	0.952249
ERR2173206	IBD		0.154087	-0.14279		-0.153827	-0.15114		0.270138	0.0282083		0.382166	0.00124818			SRR6299632	3	IBD	0.902368		3	1	0.766822		3	1	0.564811		3	1	0.7825		3	1	0.539826		3	1	0.789978
ERR2173207	IBD		0.165543	-0.170011		-0.165204	-0.202651		0.269708	0.0280182		0.391538	0.016939			SRR6299639	3	IBD	0.90709		3	1	0.926798		3	1	0.714952		3	1	0.980763		3	1	0.743181		3	1	0.93206
ERR2173208	IBD		0.221938	-0.414122		-0.187619	-0.449419		0.269512	0.0327827		0.40223	0.0176897			SRR6299642	3	IBD	0.917567		3	1	0.933052		3	1	0.730601		3	1	0.809071		3	1	0.68885		3	1	0.932137
ERR2173209	IBD		0.187586	-0.288215		-0.172555	-0.327355		0.273548	0.028245		0.403666	0.0172332			SRR6299668	3	IBD	0.907411		3	1	0.907906		3	1	0.721378		3	1	0.968632		3	1	0.921747		3	1	0.937041
ERR2173210	IBD		0.188007	-0.30447		-0.168577	-0.329077		0.270549	0.0295043		0.388458	0.00530956			SRR6299701	3	IBD	0.9559		3	1	0.947002		3	1	0.720921		3	1	0.995734		3	1	0.910174		3	1	0.96071
ERR2173211	IBD		0.215112	-0.388772		-0.186127	-0.416029		0.269053	0.032116		0.392538	0.00976446			SRR6299714	3	IBD	0.92567		3	1	0.931783		3	1	0.729256		3	1	0.874262		3	1	0.795822		3	1	0.964821
ERR2173213	IBD		0.185751	-0.283593		-0.174073	-0.321338		0.272912	0.0284042		0.399885	0.0146982			SRR6299734	3	IBD	0.918906		3	1	0.898464		3	1	0.684496		3	1	0.973942		3	1	0.756685		3	1	0.935031
ERR2173215	IBD		0.179132	-0.253957		-0.168128	-0.286011		0.269784	0.0294356		0.388052	0.0059656			SRR6299737	3	IBD	0.890583		3	1	0.946833		3	1	0.692288		3	1	0.802481		3	1	0.677369		3	1	0.958754
ERR2173217	IBD		0.189097	-0.275775		-0.176861	-0.317834		0.273736	0.0279561		0.405594	0.018791			SRR6299751	3	IBD	0.975329		3	1	0.953734		3	1	0.730768		3	1	0.840794		3	1	0.824672		3	1	0.945313
SRR6299202	IBD		0.358376	0.215436		-0.436949	0.221839		0.152549	0.0178056		0.319777	0.061326			SRR6299756	3	IBD	0.921578		3	1	0.936928		3	1	0.711868		3	1	0.971816		3	1	0.865446		3	1	0.944255
SRR6299204	IBD		0.323955	-0.076698		-0.341019	-0.0711347		0.269176	0.0437537		0.410955	0.0237827			SRR6299772	3	IBD	0.888766		3	1	0.752061		3	1	0.586694		3	1	0.993222		3	1	0.561433		3	1	0.881238
SRR6299207	IBD		-0.0461756	0.140799		0.120248	0.147814		-0.0686811	-0.0336725		-0.251712	0.0535071			SRR6299788	3	IBD	0.858239		3	1	0.93464		3	1	0.707747		3	1	0.811512		3	1	0.836062		3	1	0.971504
SRR6299216	IBD		0.0541993	0.158316		0.00917035	0.181369		-0.0298152	-0.0664793		-0.216859	0.105459			SRR6299828	3	IBD	0.905499		3	1	0.955392		3	1	0.713137		3	1	0.95775		3	1	0.758176		3	1	0.954384
SRR6299217	IBD		0.213221	-0.0659582		-0.207613	-0.093622		-0.0102956	-0.00703599		0.187193	0.153114			SRR6299830	3	IBD	0.956229		3	1	0.898387		3	1	0.730312		3	1	0.840428		3	1	0.664958		3	1	0.838914
SRR6299410	IBD		0.158474	0.102029		-0.140543	0.129978		0.00482206	-0.0962445		-0.104394	0.225615			SRR6299831	3	IBD	0.90961		3	1	0.763098		3	1	0.670331		3	1	0.996117		3	1	0.570427		3	1	0.80021
SRR6299411	IBD		0.168867	0.203363		-0.191846	0.201638		0.061682	0.0244235		0.128116	0.0336288			SRR6299838	3	IBD	0.930508		3	1	0.955868		3	1	0.722541		3	1	0.809749		3	1	0.730616		3	1	0.969791
SRR6299412	IBD		-0.0637803	0.0753254		0.0941767	0.0634838		-0.0623128	-0.0366793		-0.193779	0.0280907			SRR6299899	3	IBD	0.928765		3	1	0.582797		3	1	0.663855		3	1	0.593627		3	1	0.572974		3	1	0.735135
SRR6299414	IBD		-0.105855	0.123192		0.17566	0.106175		-0.10066	-0.0148481		-0.208826	-0.042732			SRR6299901	3	IBD	0.772557		3	1	0.554777		3	1	0.293915		3	1	0.835853		3	1	0.536583		3	1	0.527174
SRR6299417	IBD		0.0264994	0.0320838		-0.0740247	0.0201136		0.0965025	-0.00751202		0.177871	0.0148219			SRR6299918	3	IBD	0.873461		3	1	0.958205		3	1	0.694284		3	1	0.992475		3	1	0.937047		3	1	0.978723
SRR6299430	IBD		0.268048	0.149352		-0.311531	0.146059		0.0515418	-0.0846788		0.0894253	0.20872			SRR6299919	3	IBD	0.915751		3	1	0.891135		3	1	0.723551		3	1	0.535056		3	1	0.589784		3	1	0.924571
SRR6299434	IBD		0.029226	0.117939		0.00282588	0.12422		-0.00822802	-0.117404		-0.159106	0.29333			SRR6299928	3	IBD	0.9364		3	1	0.938017		3	1	0.729367		3	1	0.996298		3	1	0.869		3	1	0.953281
SRR6299436	IBD		-0.101209	0.185119		0.0675018	0.159395		-0.0704176	-0.0356405		-0.224487	0.0187862			SRR6299936	3	IBD	0.904451		3	1	0.928534		3	1	0.707528		3	1	0.174776		3	1	0.881848		3	1	0.942192
SRR6299440	IBD		0.183201	-0.0886822		-0.208421	-0.118558		0.182362	0.137296		0.328579	-0.0962032			SRR6299942	3	IBD	0.769357		3	1	0.708719		3	1	0.285873		3	1	0.901646		3	1	0.558026		3	1	0.789072
SRR6299441	IBD		-0.157879	0.136111		0.208797	0.111537		-0.0603673	-0.0768516		-0.241189	0.089898			SRR6299958	3	IBD	0.704526		3	1	0.644136		3	1	0.29546		3	1	0.962412		3	1	0.584117		3	1	0.741856
SRR6299442	IBD		0.2041	0.249911		-0.274738	0.267808		0.139674	0.0568602		0.290541	0.0328657			SRR6300013	3	IBD	0.929414		3	1	0.948789		3	1	0.729586		3	1	0.912917		3	1	0.879974		3	1	0.957086
SRR6299455	IBD		0.19525	0.204228		-0.27307	0.249277		0.0650985	-0.0573716		0.130675	0.123828			SRR6300022	3	IBD	0.912979		3	1	0.863891		3	1	0.694671		3	1	0.999976		3	1	0.787843		3	1	0.911529
SRR6299465	IBD		-0.166838	0.132806		0.157011	0.137934		-0.103004	0.00537547		-0.182983	-0.112892			SRR6300039	3	IBD	0.829415		3	1	0.93617		3	1	0.719024		3	1	0.941669		3	1	0.704977		3	1	0.894987
SRR6299467	IBD		0.0876503	0.0954072		-0.13438	0.0914038		-0.0290338	0.023558		0.0298752	-0.004077			SRR6300067	3	IBD	0.856474		3	1	0.876316		3	1	0.645224		3	1	0.97476		3	1	0.763073		3	1	0.902676
SRR6299473	IBD		0.299667	0.045802		-0.341602	0.0602536		0.0648031	-0.0611706		0.137627	0.0570318			SRR6300068	3	IBD	0.867222		3	1	0.939392		3	1	0.71314		3	1	0.94297		3	1	0.897304		3	1	0.954134
SRR6299474	IBD		0.262146	0.10212		-0.287063	0.118114		0.095465	-0.00426347		0.173585	0.0791644			SRR6300081	3	IBD	0.937082		3	1	0.960752		3	1	0.727826		3	1	0.978986		3	1	0.806421		3	1	0.952925
SRR6299475	IBD		0.212939	-0.0797764		-0.216317	-0.0871044		0.0706396	-0.00519587		0.192691	0.0197238			SRR6300087	3	IBD	0.945955		3	1	0.880029		3	1	0.724892		3	1	0.960391		3	1	0.699206		3	1	0.905292
SRR6299477	IBD		-0.130673	0.119245		0.171805	0.0898505		-0.0436361	-0.0522655		-0.192157	0.0239805			SRR6300100	3	IBD	0.96754		3	1	0.921256		3	1	0.730616		3	1	0.9874		3	1	0.870199		3	1	0.899439
SRR6299478	IBD		0.189086	0.0461373		-0.178583	0.0547284		-0.0214451	-0.0487145		0.0923175	0.13817			SRR6300132	3	IBD	0.833553		3	1	0.873001		3	1	0.556098		3	1	0.970564		3	1	0.871863		3	1	0.880165
SRR6299480	IBD		0.125145	0.0458637		-0.184084	0.0130051		0.108267	0.126464		0.232577	-0.0975175			SRR6300136	3	IBD	0.909494		3	1	0.856476		3	1	0.701031		3	1	0.988341		3	1	0.86223		3	1	0.911558
SRR6299485	IBD		-0.199078	0.167677		0.203641	0.137432		-0.0623947	-0.0560471		-0.225796	0.0352568			SRR5762484	3	IBD	0.840243		3	1	0.741599		3	1	0.65392		3	1	0.959022		3	1	0.846952		3	1	0.772959
SRR6299486	IBD		0.10244	0.00983744		-0.101474	0.0195443		-0.0150112	0.023325		0.0566524	0.0300812			SRR5762488	3	Control	0.0893339		3	0	0.412384		3	0	0.520188		3	0	0.153493		3	0	0.474373		3	0	0.747869
SRR6299487	IBD		0.182029	0.0410046		-0.157664	0.0472952		-0.0394043	-0.0605593		0.074821	0.102116			SRR5762490	3	IBD	0.941299		3	1	0.7323		3	1	0.730702		3	1	0.843238		3	1	0.529887		3	1	0.820122
SRR6299488	IBD		0.0983209	0.105134		-0.0388948	0.102955		0.0160806	-0.0756957		-0.000856913	0.175965			SRR5762500	3	Control	0.107137		3	0	0.274679		3	0	0.269331		3	0	0.991351		3	0	0.508342		3	0	0.46073
SRR6299491	IBD		0.232883	0.204278		-0.228615	0.267186		0.0451672	-0.0812643		0.065943	0.193929			SRR5762510	3	Control	0.125671		3	0	0.308929		3	0	0.271773		3	0	0.331108		3	0	0.463851		3	0	0.600675
SRR6299493	IBD		-0.10103	0.0943504		0.130085	0.0901041		-0.0756877	-0.0523011		-0.154505	0.0514187			SRR5762538	3	Control	0.191634		3	0	0.429218		3	0	0.276996		3	0	0.135755		3	0	0.439461		3	0	0.641834
SRR6299494	IBD		-0.177402	0.0994348		0.190763	0.0913875		-0.105465	-0.00615311		-0.158895	-0.0741549			SRR5762545	3	Control	0.0600006		3	0	0.315148		3	0	0.269577		3	0	0.454015		3	0	0.601862		3	0	0.448829
SRR6299503	IBD		0.0723635	0.0553254		-0.167072	0.0893458		0.0330919	-0.049535		0.0315907	0.032271			SRR5762554	3	IBD	0.805521		3	1	0.377487		3	1	0.437781		3	0	0.776783		3	1	0.552146		3	1	0.698051
SRR6299509	IBD		0.0118208	0.172901		-0.05281	0.224286		-0.0197201	-0.0272414		-0.0809017	0.0389202			SRR5762557	3	IBD	0.814418		3	1	0.379485		3	1	0.600222		3	1	0.82178		3	1	0.592282		3	1	0.597366
SRR6299513	IBD		0.237041	0.151257		-0.258763	0.173834		0.0482213	-0.0520195		0.124482	0.09952			SRR5762560	3	IBD	0.856539		3	1	0.797997		3	1	0.70045		3	1	0.752383		3	1	0.903408		3	1	0.943614
SRR6299524	IBD		0.273865	0.146739		-0.424652	0.225432		0.144908	0.150991		0.289293	-0.09877			SRR5762562	3	IBD	0.875142		3	1	0.596946		3	1	0.660239		4	0	0.237445		3	1	0.837984		3	1	0.746522
SRR6299526	IBD		0.0300121	-0.0200092		0.0334254	0.00227209		-0.0623048	-0.0244243		-0.144413	-0.139901			ERR5009481	4	Control	0.889798		4	0	0.183397		4	0	0.295185		4	1	0.999465		4	0	0.622175		4	0	0.561642
SRR6299544	IBD		0.0141669	0.222659		-0.140135	0.229837		0.0182013	-0.0335927		0.0655956	0.0530327			ERR5009498	4	IBD	0.989527		4	1	0.803263		4	1	0.731049		4	1	0.628094		4	1	0.80517		4	1	0.858518
SRR6299548	IBD		0.261457	0.191746		-0.347464	0.213165		0.112018	0.055901		0.276527	0.0188608			ERR5009499	4	IBD	0.995876		4	1	0.806943		4	1	0.73105		4	1	0.999876		4	1	0.699389		4	1	0.827645
SRR6299549	IBD		0.412478	0.203123		-0.444097	0.194465		0.268842	0.0368426		0.412492	0.0299013			ERR5009585	4	IBD	0.947783		4	1	0.653376		4	1	0.641325		4	1	0.986629		4	1	0.676087		4	1	0.745788
SRR6299550	IBD		0.137397	0.0102056		-0.0557755	0.0654903		0.00729212	-0.126339		-0.0240774	0.194822			ERR5009606	4	IBD	0.991315		4	1	0.781764		4	1	0.731037		4	1	0.969641		4	1	0.745173		4	1	0.800745
SRR6299552	IBD		0.0781337	0.130426		-0.0686551	0.165618		-0.0036999	-0.0757239		-0.0202815	0.10852			ERR5009619	4	IBD	0.904519		4	1	0.886173		4	1	0.731059		4	1	0.85811		4	1	0.957931		4	1	0.908618
SRR6299553	IBD		0.0670485	0.245895		-0.12624	0.300409		0.0157491	-0.0514864		0.0115858	0.0973474			ERR5009639	4	IBD	0.877921		4	1	0.61575		4	1	0.721853		4	1	0.999903		4	1	0.692329		4	1	0.760056
SRR6299559	IBD		0.306337	0.182728		-0.31954	0.190856		0.0473878	-0.0445931		0.114137	0.142853			ERR5009659	4	IBD	0.949234		4	1	0.891156		4	1	0.730705		4	1	0.820554		4	1	0.800577		4	1	0.902718
SRR6299569	IBD		0.0233643	0.0322882		0.00944054	-0.0268699		0.0708528	0.0892844		0.150346	-0.0924271			ERR5009680	4	IBD	0.997157		4	1	0.851099		4	1	0.731059		4	1	0.938207		4	1	0.892157		4	1	0.858403
SRR6299571	IBD		0.253988	0.197218		-0.311058	0.15651		0.104568	-0.0130374		0.247048	0.0695645			ERR5009701	4	IBD	0.977424		4	1	0.925323		4	1	0.731053		4	1	0.89802		4	1	0.575101		4	1	0.927595
SRR6299572	IBD		0.0739553	-0.0427266		-0.129155	-0.104759		0.180672	0.068394		0.300784	-0.00568416			ERR5009708	4	IBD	0.999898		4	1	0.866571		4	1	0.731056		4	1	0.998226		4	1	0.952162		4	1	0.896623
SRR6299594	IBD		0.100394	-0.0103836		-0.155613	-0.0543658		-0.0706573	-0.0511421		0.0858658	0.137953			ERR5009711	4	IBD	0.925565		4	1	0.950101		4	1	0.713492		4	1	0.939528		4	1	0.808742		4	1	0.92926
SRR6299595	IBD		0.155433	-0.0492823		-0.16632	-0.0554343		-0.00694012	-0.00109333		0.194881	0.0977547			ERR5009715	4	IBD	0.95355		4	1	0.786681		4	1	0.724448		4	1	0.968466		4	1	0.830473		4	1	0.849369
SRR6299597	IBD		0.395127	0.249677		-0.479881	0.267004		0.26336	0.0421895		0.413358	0.0233599			ERR5009720	4	IBD	0.915667		4	1	0.851292		4	1	0.728941		4	0	0.132751		4	1	0.806976		4	1	0.824661
SRR6299605	IBD		0.337442	0.246854		-0.348311	0.299234		0.126242	-0.0229767		0.280829	0.084685			SRR3206649	4	IBD	0.37704		4	1	0.358137		4	1	0.269062		4	1	0.709964		4	1	0.733943		4	1	0.635297
SRR6299606	IBD		0.0106859	0.0705181		-0.00792618	0.0664687		-0.0492865	0.00314418		0.0271885	-0.229075			SRR3206664	4	Control	0.561419		4	0	0.291329		4	0	0.402874		4	1	0.497732		4	0	0.633721		4	0	0.608603
SRR6299613	IBD		0.226201	0.0504666		-0.269611	0.0686073		0.0528064	0.0517502		0.142549	-0.0476742			SRR3206666	4	Control	0.176565		4	0	0.422276		4	0	0.365635		4	0	0.87972		4	0	0.60894		4	0	0.678886
SRR6299614	IBD		0.216834	0.137261		-0.200885	0.164666		0.0194375	-0.0885464		-0.0249752	0.225142			SRR3206680	4	Control	0.601286		4	0	0.370788		4	0	0.67656		4	1	0.753047		4	0	0.698848		4	0	0.700839
SRR6299619	IBD		-0.139318	0.154047		0.119485	0.129101		-0.0477893	-0.0564968		-0.233399	0.0360502			SRR8534034	4	IBD	0.8931		4	1	0.933214		4	1	0.579121		4	0	0.560363		4	1	0.765611		4	1	0.902432
SRR6299620	IBD		-0.207033	0.165702		0.20266	0.133443		-0.0649108	-0.049444		-0.270538	0.0280102			SRR8534042	4	IBD	0.891323		4	1	0.919569		4	1	0.721693		4	0	0.859213		4	1	0.772569		4	1	0.898931
SRR6299628	IBD		0.0561857	0.108192		0.0169551	0.0751134		0.0223724	-0.0593073		-0.0567552	0.146727			SRR8534085	4	IBD	0.915708		4	1	0.96109		4	1	0.702975		4	1	0.999501		4	1	0.970755		4	1	0.951322
SRR6299631	IBD		0.058141	0.15209		-0.0975942	0.216677		0.00105821	-0.0161829		-0.0296945	0.0781228			SRR8534088	4	IBD	0.892434		4	1	0.932491		4	1	0.729437		4	1	0.999905		4	1	0.946223		4	1	0.897107
SRR6299635	IBD		0.294331	0.240106		-0.325897	0.240907		0.0945891	0.0639291		0.24754	-0.0203142			SRR8534090	4	Control	0.795819		4	0	0.774844		4	0	0.712872		4	1	0.9594		4	0	0.56872		4	0	0.79184
SRR6299636	IBD		-0.0539562	0.124174		0.0393291	0.11403		-0.0968908	-0.0288788		-0.178579	0.0222622			SRR8534094	4	IBD	0.927185		4	1	0.930642		4	1	0.59485		4	1	0.965941		4	1	0.719423		4	1	0.884557
SRR6299644	IBD		0.333021	0.139713		-0.399743	0.166595		0.196821	0.0326381		0.365076	0.0384354			SRR8534095	4	IBD	0.971054		4	1	0.948003		4	1	0.728323		4	1	0.990899		4	1	0.897988		4	1	0.902161
SRR6299650	IBD		0.030639	0.120436		-0.0337308	0.167666		-0.00165227	-0.10564		-0.190932	0.202095			SRR8534114	4	Control	0.680854		4	0	0.592854		4	0	0.630836		4	1	0.958581		4	0	0.823813		4	0	0.76181
SRR6299654	IBD		0.0211761	0.172675		0.0127645	0.164949		-0.0490545	-0.0242302		-0.219158	-0.0263387			SRR8534203	4	IBD	0.942855		4	1	0.90257		4	1	0.729877		4	1	0.999912		4	1	0.745978		4	1	0.852145
SRR6299657	IBD		0.429735	0.205841		-0.482549	0.207402		0.247603	0.0476137		0.413378	0.0400557			SRR8534221	4	IBD	0.85084		4	1	0.861012		4	1	0.720201		4	1	0.999616		4	1	0.705272		4	1	0.835485
SRR6299664	IBD		0.117126	0.141421		-0.180126	0.177462		0.0930413	0.0113884		0.18211	-0.0314508			SRR8534225	4	IBD	0.995472		4	1	0.656878		4	1	0.731054		4	1	0.987369		4	1	0.722709		4	1	0.731081
SRR6299669	IBD		0.00560589	0.216077		0.00113581	0.189467		-0.045869	-0.00896774		-0.158796	-0.00183007			SRR8534245	4	IBD	0.82715		4	1	0.763576		4	1	0.67432		4	1	0.993937		4	1	0.721571		4	1	0.734301
SRR6299671	IBD		0.09548	0.113537		-0.078048	0.173396		-0.0456826	0.0042359		-0.103672	-0.059586			SRR8534247	4	IBD	0.914353		4	1	0.879253		4	1	0.730931		4	0	0.594203		4	1	0.812807		4	1	0.87769
SRR6299672	IBD		0.0677037	0.18672		-0.179995	0.168429		0.0771081	0.0205036		0.156754	-0.0158768			SRR8534249	4	IBD	0.959083		4	1	0.826111		4	1	0.729876		4	1	0.998663		4	1	0.742485		4	1	0.756773
SRR6299673	IBD		0.0114059	0.104568		-0.0870904	0.114325		-0.00228756	-0.016306		0.00328939	-0.0341741			SRR8534252	4	Control	0.0268741		4	0	0.508044		4	0	0.269142		4	1	0.876248		4	0	0.801316		4	0	0.688381
SRR6299674	IBD		0.101951	0.0207317		-0.112293	0.0328122		-0.0606718	-0.0596355		0.0428006	0.00254229			ERR1368879	4	IBD	0.972466		4	1	0.763285		4	1	0.717145		4	1	0.932335		4	1	0.702967		4	1	0.769973
SRR6299675	IBD		0.0677376	0.163563		-0.0817525	0.178461		-0.0360979	0.0403463		0.00752643	-0.08205			ERR1368881	4	IBD	0.951677		4	1	0.719267		4	1	0.724537		4	1	0.986947		4	1	0.750751		4	1	0.822605
SRR6299676	IBD		-0.116602	0.150292		0.128753	0.161746		-0.0442663	-0.0637155		-0.181062	-0.0246235			ERR1368885	4	IBD	0.99953		4	1	0.777361		4	1	0.731058		4	1	0.826338		4	1	0.849103		4	1	0.816101
SRR6299679	IBD		-0.167586	0.143745		0.123749	0.129275		-0.0868311	0.000460343		-0.198697	-0.0846217			ERR1368891	4	IBD	0.991494		4	1	0.830979		4	1	0.730543		4	1	0.957062		4	1	0.922257		4	1	0.813315
SRR6299680	IBD		-0.081035	0.0935493		0.029603	0.0457194		0.0546657	0.0399601		0.0745893	-0.0687283			ERR1368896	4	IBD	0.620885		4	1	0.651372		4	1	0.269348		4	1	0.980316		4	1	0.878077		4	1	0.745866
SRR6299682	IBD		0.0324074	0.136713		-0.0717709	0.133323		0.00767125	-0.0773025		0.0109843	0.11712			ERR1368901	4	IBD	0.670627		4	1	0.471477		4	1	0.613512		4	1	0.786577		4	1	0.790537		4	1	0.62296
SRR6299683	IBD		0.262295	0.150919		-0.29252	0.223033		0.0519548	-0.0722102		0.0863239	0.151827			ERR1368923	4	IBD	0.814496		4	1	0.572528		4	1	0.726696		4	1	0.987548		4	1	0.560019		4	1	0.636227
SRR6299684	IBD		-0.11019	0.0684394		0.0573173	0.000983148		0.0139313	0.0397912		0.0261649	-0.143135			ERR1368933	4	IBD	0.985354		4	1	0.790007		4	1	0.731013		4	1	0.99611		4	1	0.910804		4	1	0.826473
SRR6299690	IBD		0.225062	0.0782924		-0.242705	0.18874		-0.000380985	-0.043156		0.0105404	0.146516			ERR1368934	4	IBD	0.975666		4	1	0.495855		4	1	0.719951		4	1	0.470732		4	1	0.702929		4	1	0.663029
SRR6299700	IBD		0.0280767	0.0488343		-0.022201	0.075777		-0.0693422	-0.0072857		-0.0532798	-0.248307			ERR1368939	4	IBD	0.925876		4	1	0.825275		4	1	0.708356		4	1	0.990561		4	1	0.889446		4	1	0.942027
SRR6299708	IBD		0.319446	0.0617697		-0.36341	0.0438611		0.229301	0.0571965		0.37361	0.0340694			ERR1368940	4	IBD	0.802303		4	1	0.584867		4	1	0.327053		4	1	0.914973		4	1	0.730697		4	1	0.643418
[truncated: 760 more rows]

## Sheet: Datasheet 5
Datasheet 5. Source data of WGS_CRC
[truncated: 144 more rows]

## Sheet: Datasheet 6
Datasheet 6. Source data of WGS_T2D
[truncated: 112 more rows]

[truncated: 5 more sheets: Datasheet 7, Datasheet 8, Datasheet 9, Datasheet 10, Datasheet 11]
